# Supplementary material for: Abundance of bacterial Type VI secretion system components measured by targeted proteomics
Source: Nat Commun. 2019 Jun 13;10:2584. doi: 10.1038/s41467-019-10466-9 (PMC6565705; doi:10.1038/s41467-019-10466-9)
Supplement: Supplementary file 3 — Supplementary Data 1 [file 41467_2019_10466_MOESM3_ESM.xlsx]

## Sheet: Supplementary Data 1
protein	EG.ProteinId	EG.StrippedSequence	Median(EG.TargetReferenceRatio)	StdDev(EG.TargetReferenceRatio)	CV	bio replicate 1-ratio	bio replicate 2-ratio	bio replicate 3-ratio	bio replicate 1-copy no.	bio replicate 2-copy no.	bio replicate 3-copy no.	average copy no.	sd copy no.	CV for biological replicates	average copy number / cell from two peptide measurement	sd from two peptide measurement	strains
TagQ	lcl|NC_002516.2_prot_NP_248760.1_71	AGENISNYTQAYEK	3.37859	0.289351	8.56427	9.76234	9.68688	9.85466	59186.4	53789.1	53881.5	55619	3089.82	5.55534	61099.4	7750.51	P. aeruginosa PAO1 ΔretS
	lcl|NC_002516.2_prot_NP_248760.1_71	IGSYGTDVDR	8.74619	0.181008	2.06957	30.2635	29.84	30.707	70876.7	64006.8	64856.2	66579.9	3745.31	5.62528			P. aeruginosa PAO1 ΔretS
TagR	lcl|NC_002516.2_prot_NP_248761.1_72	ELLASSGR	0.995858	0.0281417	2.82587	0.0585356	0.0584297	0.0615486	1204	1100.73	1141.71	1148.81	51.9993	4.52635	1099.51	69.7221	P. aeruginosa PAO1 ΔretS
	lcl|NC_002516.2_prot_NP_248761.1_72	VAIGALSAPR	1.22869	0.07307	5.94699	0.0664445	0.0648924	0.069979	1107.7	990.828	1052.11	1050.21	58.4578	5.5663			P. aeruginosa PAO1 ΔretS
TagS	lcl|NC_002516.2_prot_NP_248762.1_73	LGAQPGER	1.15564	0.269177	23.2926	0.0124216	0.0163676	0.015215	220.171	265.712	243.212	243.032	22.7709	9.36951	186.037	80.6027	P. aeruginosa PAO1 ΔretS
	lcl|NC_002516.2_prot_NP_248762.1_73	YGLVSTLTER	0.683466	0.0194784	2.8499	0.00490166	0.0041584	0.00466473	146.903	114.145	126.079	129.042	16.5788	12.8476			P. aeruginosa PAO1 ΔretS
TagT	lcl|NC_002516.2_prot_NP_248763.1_74	AAGLEVLAIR	0.574519	0.0205881	3.58353	0.0168198	0.0170827	0.0182771	599.68	557.824	587.673	581.726	21.5525	3.70492	424.975	221.679	P. aeruginosa PAO1 ΔretS
	lcl|NC_002516.2_prot_NP_248763.1_74	GACTVVATHDER	1.10722	0.238233	21.5163	0.0148626	0.0147726	0.0167474	274.957	250.304	279.413	268.225	15.6785	5.8453			P. aeruginosa PAO1 ΔretS
PpkA	lcl|NC_002516.2_prot_NP_248764.1_75	ADGTAVLSDFGIAK	5.60932	0.336952	6.007	0.385843	0.364788	0.373645	1408.98	1220.05	1230.5	1286.51	106.189	8.25405	1266.93	27.683	P. aeruginosa PAO1 ΔretS
	lcl|NC_002516.2_prot_NP_248764.1_75	APQVVTAWTADR	1.63212	0.234551	14.371	0.104485	0.107301	0.105793	1311.31	1233.38	1197.39	1247.36	58.2287	4.66816			P. aeruginosa PAO1 ΔretS
PppA	lcl|NC_002516.2_prot_NP_248765.1_76	IPAASSLPAYVGALR	0.750646	0.0320797	4.27361	0.0822769	0.0742852	0.0742305	2245.16	1856.58	1826.76	1976.16	233.431	11.8123	1907.75	96.7571	P. aeruginosa PAO1 ΔretS
	lcl|NC_002516.2_prot_NP_248765.1_76	TGLAQVNER	1.95825	0.131933	6.73728	0.185739	0.180662	0.195514	1942.84	1730.8	1844.35	1839.33	106.114	5.76915			P. aeruginosa PAO1 ΔretS
TagF1	lcl|NC_002516.2_prot_NP_248766.1_77	IEQSLISGNLLR	0.610361	0.0723545	11.8544	0.0354373	0.0363324	0.037595	1189.26	1116.74	1137.83	1147.94	37.3028	3.24954	1215.63	95.7221	P. aeruginosa PAO1 ΔretS
	lcl|NC_002516.2_prot_NP_248766.1_77	YQGLPPAPAFGR	0.660194	0.023976	3.63167	0.0450504	0.0428432	0.0441273	1397.75	1217.47	1234.72	1283.31	99.483	7.75204			P. aeruginosa PAO1 ΔretS
TssM1	lcl|NC_002516.2_prot_NP_248767.1_78	LGSLVGQEEEGAR	0.598727	0.0733187	12.2458	0.071785	0.0678156	0.0726634	2455.89	2124.94	2241.92	2274.25	167.825	7.37937	2262.83	16.1545	P. aeruginosa PAO1 ΔretS
	lcl|NC_002516.2_prot_NP_248767.1_78	LLDQSDLER	0.605912	0.02283	3.76787	0.0714863	0.0691245	0.0720709	2416.67	2140.27	2197.27	2251.4	145.934	6.48193			P. aeruginosa PAO1 ΔretS
TssL1	lcl|NC_002516.2_prot_NP_248768.1_79	LAADAEPVFK	0.989582	0.00877856	0.887098	0.13291	0.135467	0.133858	2751.11	2568.19	2498.77	2606.02	130.358	5.00219	2218.08	548.638	P. aeruginosa PAO1 ΔretS
	lcl|NC_002516.2_prot_NP_248768.1_79	NTIAHPAPASLR	1.04623	0.040033	3.82642	0.102115	0.0990386	0.0971429	1999.26	1775.93	1715.21	1830.13	149.58	8.17315			P. aeruginosa PAO1 ΔretS
TssK1	lcl|NC_002516.2_prot_NP_248769.1_80	ADVPGESLR	1.46631	0.0818271	5.58049	0.196672	0.195483	0.19967	2747.39	2501.09	2515.48	2587.98	138.235	5.3414	2925.49	477.298	P. aeruginosa PAO1 ΔretS
	lcl|NC_002516.2_prot_NP_248769.1_80	YVSQVQEVR	2.05082	0.101646	4.95637	0.347296	0.342474	0.353848	3468.77	3132.89	3187.3	3262.99	180.278	5.52494			P. aeruginosa PAO1 ΔretS
TssJ1	lcl|NC_002516.2_prot_NP_248770.1_81	DTAFGR	0.905227	0.0946086	10.4514	0.24254	0.247193	0.233933	5488.19	5122.99	4773.83	5128.34	357.208	6.96537	4808.14	452.823	P. aeruginosa PAO1 ΔretS
	lcl|NC_002516.2_prot_NP_248770.1_81	TLDEQTR	1.04721	0.068781	6.56803	0.228747	0.272449	0.232917	4474.3	4880.87	4108.67	4487.95	386.283	8.60712			P. aeruginosa PAO1 ΔretS
Fha1	lcl|NC_002516.2_prot_NP_248771.1_82	AVADSFEDLK	0.605601	0.0347788	5.74285	0.0586655	0.0512618	0.0550061	1984.26	1588.01	1677.87	1750.05	207.754	11.8713	1412.83	476.889	P. aeruginosa PAO1 ΔretS
	lcl|NC_002516.2_prot_NP_248771.1_82	FEPAALEAR	0.941676	0.0295028	3.13301	0.0521001	0.0505873	0.0553476	1133.29	1007.83	1085.75	1075.62	63.3411	5.88879			P. aeruginosa PAO1 ΔretS
TssA1	lcl|NC_002516.2_prot_NP_248772.1_83	ALASELFGR	1.14994	0.0141933	1.23426	0.18815	0.178665	0.174667	3351.46	2914.8	2805.87	3024.04	288.73	9.54782	3059.1	49.5698	P. aeruginosa PAO1 ΔretS
	lcl|NC_002516.2_prot_NP_248772.1_83	TLVTADFAEIVR	1.33698	0.0326543	2.4424	0.224284	0.209591	0.210268	3436.2	2941	2905.25	3094.15	296.765	9.59117			P. aeruginosa PAO1 ΔretS
TssB1	lcl|NC_002516.2_prot_NP_248773.1_84	TQLANLLTYMDGK	4.83242	0.546808	11.3154	3.52159	3.61894	3.79963	14927.2	14049.6	14524.8	14500.5	439.32	3.02969	14500.5		P. aeruginosa PAO1 ΔretS
TssC1	lcl|NC_002516.2_prot_NP_248774.1_85	GTTWDQSPIFK	1.38418	0.10289	7.43328	1.10586	1.11604	1.1109	16364.8	15126.2	14825.7	15438.9	815.796	5.28402	17990.2	3608.06	P. aeruginosa PAO1 ΔretS
	lcl|NC_002516.2_prot_NP_248774.1_85	SIESIIAALDAK	1.00546	0.0891622	8.86783	1.04004	1.06434	1.12	21188	19859.2	20577.3	20541.5	665.107	3.23787			P. aeruginosa PAO1 ΔretS
Hcp1	lcl|NC_002516.2_prot_NP_248775.1_86	HYPQAK	2.73269	NA	NA	4.41061	6.91768	5.96817	33060.7	47491.6	40344.5	40298.9	7215.53	17.905	53815.4	19115.2	P. aeruginosa PAO1 ΔretS
	lcl|NC_002516.2_prot_NP_248775.1_86	VNVQDLSFTK	3.27303	0.298099	9.10774	11.5396	11.0114	11.8112	72217.8	63116	66661.9	67331.9	4587.72	6.8136			P. aeruginosa PAO1 ΔretS
TagJ1	lcl|NC_002516.2_prot_NP_248776.1_87	ALQEQVR	3.74779	0.476603	12.7169	0.726077	0.706394	0.723602	3968.35	3536.04	3566.62	3690.34	241.253	6.53742	3555.82	190.243	P. aeruginosa PAO1 ΔretS
	lcl|NC_002516.2_prot_NP_248776.1_87	VEAPSDLR	3.60488	0.426946	11.8436	0.64393	0.641158	0.637782	3658.91	3336.73	3268.25	3421.3	208.611	6.09743			P. aeruginosa PAO1 ΔretS
TssE1	lcl|NC_002516.2_prot_NP_248777.1_88	LTDDEPGNLK	0.853363	0.0314546	3.68596	0.0345308	0.030965	0.0342861	828.85	680.742	742.195	750.596	74.4107	9.91355	640.236	156.073	P. aeruginosa PAO1 ΔretS
	lcl|NC_002516.2_prot_NP_248777.1_88	VLTLNQLK	2.04313	0.0837989	4.1015	0.0575099	0.0535237	0.0576886	576.569	491.47	521.588	529.876	43.1506	8.14353			P. aeruginosa PAO1 ΔretS
TssF1	lcl|NC_002516.2_prot_NP_248778.1_89	APDNAWVER	0.875339	0.0738705	8.43908	0.0598578	0.0531281	0.054601	1400.71	1138.66	1152.28	1230.55	147.52	11.9881	1150.67	112.972	P. aeruginosa PAO1 ΔretS
	lcl|NC_002516.2_prot_NP_248778.1_89	ESAAEFAEEFPK	0.836628	0.0638457	7.63131	0.046884	0.046841	0.0459287	1147.88	1050.36	1014.11	1070.78	69.1834	6.46101			P. aeruginosa PAO1 ΔretS
TssG1	lcl|NC_002516.2_prot_NP_248779.1_90	LGPLDLDQYQR	1.01368	0.0632049	6.23518	0.0254424	0.0247817	0.0254362	514.115	458.644	463.537	478.765	30.7111	6.41465	477.006	2.48754	P. aeruginosa PAO1 ΔretS
	lcl|NC_002516.2_prot_NP_248779.1_90	NVNDATFK	0.870124	0.120452	13.8431	0.0210098	0.0211984	0.0223314	494.588	457.055	474.099	475.247	18.7931	3.95438			P. aeruginosa PAO1 ΔretS
ClpV1	lcl|NC_002516.2_prot_NP_248780.1_91	DLTEALDR	0.832961	0.141586	16.9979	0.385265	0.386885	0.416051	9474.1	8713.71	9226.9	9138.24	387.875	4.24453	7941.85	1691.95	P. aeruginosa PAO1 ΔretS
	lcl|NC_002516.2_prot_NP_248780.1_91	SVSLLDTACAR	1.55599	0.0405526	2.60623	0.558367	0.530615	0.546516	7350.5	6397.62	6488.27	6745.46	525.933	7.79684			P. aeruginosa PAO1 ΔretS
VgrG1a	lcl|NC_002516.2_prot_NP_248781.1_92	IFQNQSVPEIIK	0.735949	0.0213789	2.90494	0.10186	0.0943215	0.09539	2835.05	2404.41	2394.36	2544.61	251.583	9.88692	2079.06	658.375	P. aeruginosa PAO1 ΔretS
	lcl|NC_002516.2_prot_NP_248781.1_92	LLPQTPVPVVR	1.50387	0.055588	3.69634	0.126376	0.125681	0.1263	1721.31	1567.86	1551.41	1613.52	93.7034	5.80738			P. aeruginosa PAO1 ΔretS
VgrG1b	lcl|NC_002516.2_prot_NP_248785.1_96	GAEQLFIHAEK	1.84157	0.101237	5.49734	0.0525557	0.053857	0.0710321	584.569	548.656	712.525	615.25	86.1351	14	615.25		P. aeruginosa PAO1 ΔretS
VgrG1c	lcl|NC_002516.2_prot_NP_251375.1_2682	GAEQLFIHAER	7.84762	0.44204	5.63279	0.192117	0.174583	0.181741	501.455	417.36	427.807	448.874	45.8353	10.2112	467.773	26.7268	P. aeruginosa PAO1 ΔretS
	lcl|NC_002516.2_prot_NP_251375.1_2682	NWGSIQIPR	3.44245	0.25667	7.45603	0.090395	0.0850111	0.0855074	537.874	463.291	458.849	486.671	44.3985	9.1229			P. aeruginosa PAO1 ΔretS
VgrG4	lcl|NC_005966.1_prot_WP_004923548.1_3008	EVAGEGYNQLR	5.42423	0.0940547	1.73397	0.0803049	0.0883835	0.0935662	193.623	193.454	255.544	214.207	35.7991	16.7124	350.256	192.402	A. baylyi ADP1
	lcl|NC_005966.1_prot_WP_004923548.1_3008	GILLTSEASEQAQGEQLTR	7.11343	1.48714	20.906	0.226743	0.267354	0.286091	416.878	446.223	595.814	486.305	95.9659	19.7337			A. baylyi ADP1
VgrG2	lcl|NC_005966.1_prot_WP_004926870.1_1594	TSQVEINEQGIILR	29.5604	5.37989	18.1997	0.14906	0.140428	0.174223	65.9484	56.4011	87.3134	69.8876	15.8281	22.648	69.8876		A. baylyi ADP1
TagN	lcl|NC_005966.1_prot_WP_004928979.1_2378	FNSQLTINQAEQK	0.711277	0.0153916	2.16394	0.0908195	0.0960918	0.0936883	1669.91	1603.96	1951.33	1741.73	184.49	10.5923	2100.34	507.139	A. baylyi ADP1
	lcl|NC_005966.1_prot_WP_004928979.1_2378	GTQVELTGK	1.10604	0.158199	14.3032	0.204705	0.201647	0.208428	2420.54	2164.55	2791.72	2458.94	315.345	12.8244			A. baylyi ADP1
TagF	lcl|NC_005966.1_prot_WP_004928987.1_2379	DNTEVLIGLLHR	0.587295	0.0376004	6.40231	0.038035	0.0397633	0.0428781	846.995	803.842	1081.6	910.811	149.469	16.4105	914.709	5.51326	A. baylyi ADP1
	lcl|NC_005966.1_prot_WP_004928987.1_2379	TIQEPSILLEK	0.818984	0.0012899	0.157499	0.0536876	0.0590834	0.0576031	857.337	856.514	1041.97	918.608	106.837	11.6303			A. baylyi ADP1
TssM	lcl|NC_005966.1_prot_WP_004928993.1_2380	ENLDPLVIR	0.948931	0.011072	1.16678	0.109256	0.112732	0.114478	1505.79	1410.45	1787.19	1567.81	195.88	12.4938	2294.23	1027.31	A. baylyi ADP1
	lcl|NC_005966.1_prot_WP_004928993.1_2380	GLFSDVILK	1.27614	0.0494457	3.87462	0.253966	0.299701	0.316221	2602.74	2788.26	3670.93	3020.64	570.755	18.8952			A. baylyi ADP1
PAAR3	lcl|NC_005966.1_prot_WP_004928977.1_2377	AIACVGDK	1.93468	0.154532	7.98747	0.0335729	0.0303284	0.0241064	226.952	186.117	184.59	199.219	24.029	12.0616	199.248		A. baylyi ADP1
ACIAD2685	lcl|NC_005966.1_prot_WP_004928997.1_2381	QQELAIQK	3.49193	0.155658	4.45766	0.166125	0.158173	0.180243	622.191	537.79	764.679	641.553	114.677	17.8749	847.775	291.642	A. baylyi ADP1
	lcl|NC_005966.1_prot_WP_004928997.1_2381	SLDQHFNR	2.13728	0.297032	13.8977	0.167903	0.18835	0.157006	1027.43	1046.28	1088.28	1054	31.151	2.95551			A. baylyi ADP1
TssG	lcl|NC_005966.1_prot_WP_004928999.1_2382	FEFIQATR	1.10792	0.125348	11.3139	0.034161	0.0366882	0.0275282	403.253	393.156	368.092	388.167	18.1037	4.6639	411.173	32.5349	A. baylyi ADP1
	lcl|NC_005966.1_prot_WP_004928999.1_2382	IEIQIGPLK	1.00339	0.0997654	9.94284	0.0328367	0.0320809	0.0335225	428	379.596	494.939	434.178	57.9191	13.3399			A. baylyi ADP1
TssF	lcl|NC_005966.1_prot_WP_004929001.1_2383	GESLSHLK	1.48808	0.131317	8.82458	0.0941094	0.0965248	0.104254	827.105	770.119	1037.89	878.37	141.054	16.0586	893.922	21.9926	A. baylyi ADP1
	lcl|NC_005966.1_prot_WP_004929001.1_2383	LFTTPVINLFEK	1.39341	0.0335204	2.40563	0.0925775	0.0961822	0.0978177	868.92	819.521	1039.98	909.473	115.687	12.7202			A. baylyi ADP1
TssE	lcl|NC_005966.1_prot_WP_004929004.1_2384	DLEDLLNSR	0.646376	0.0294626	4.55812	0.0213717	0.0211882	0.0212131	432.422	389.182	486.189	435.931	48.5984	11.1482	543.844	152.612	A. baylyi ADP1
	lcl|NC_005966.1_prot_WP_004929004.1_2384	LTPEYEDLK	1.00041	0.0757896	7.57588	0.0500123	0.0497895	0.047984	653.814	590.89	710.568	651.757	59.8658	9.1853			A. baylyi ADP1
Hcp	lcl|NC_005966.1_prot_WP_004929007.1_2385	DIYVQFR	2.13327	0.398733	18.6912	3.55994	4.27968	3.88613	21824.8	23818.3	26987.2	24210.1	2603.37	10.7532	20646.1	5040.26	A. baylyi ADP1
	lcl|NC_005966.1_prot_WP_004929007.1_2385	DLDATSPK	4.35143	0.477857	10.9816	6.46934	4.39466	5.81933	19443.8	11990.5	19811.9	17082.1	4413.26	25.8356			A. baylyi ADP1
TssC	lcl|NC_005966.1_prot_WP_004929011.1_2386	NLIGELAK	4.09446	0.457718	11.179	5.94533	5.8037	6.13823	18990.4	16828.8	22209.1	19342.8	2707.43	13.9971	19968.4	884.78	A. baylyi ADP1
	lcl|NC_005966.1_prot_WP_004929011.1_2386	VVEDPAQPGHYK	3.80603	0.0358242	0.941248	6.25369	6.61024	5.05426	21489.1	20620	19673	20594	908.314	4.41057			A. baylyi ADP1
TssB	lcl|NC_005966.1_prot_WP_004929014.1_2387	LEDLLDEVLK	2.92369	0.0302183	1.03357	5.19924	5.14579	5.5887	23257.4	20896.1	28318.1	24157.2	3791.96	15.697	22782.1	1944.69	A. baylyi ADP1
	lcl|NC_005966.1_prot_WP_004929014.1_2387	VQLTYDVEIGDGK	4.20868	0.363614	8.63961	6.74873	6.59104	7.00473	20971.5	18593.1	24656.4	21407	3055.03	14.2712			A. baylyi ADP1
ACIAD2693	lcl|NC_005966.1_prot_WP_004929016.1_2388	AITDESIK	9.55563	1.05585	11.0495	10.7598	11.181	10.7767	14726.4	13892.1	16707.5	15108.6	1446.11	9.57142	15072.1	51.6168	A. baylyi ADP1
	lcl|NC_005966.1_prot_WP_004929016.1_2388	YLSEDVTYPPAK	5.03051	0.385954	7.67226	5.88235	5.80131	5.4746	15293	13691.7	16122.2	15035.7	1235.52	8.21726			A. baylyi ADP1
clpV	lcl|NC_005966.1_prot_WP_004929019.1_2389	FIEDCIK	2.46668	0.136407	5.53	0.547571	0.574568	0.358652	2903.23	2765.5	2154	2607.58	398.8	15.2939	3120.07	724.78	A. baylyi ADP1
	lcl|NC_005966.1_prot_WP_004929019.1_2389	VALTQNAQPVK	3.91118	0.404472	10.3414	1.02551	1.12275	1.07199	3429.14	3408.17	4060.4	3632.57	370.661	10.2038			A. baylyi ADP1
TssA	lcl|NC_005966.1_prot_WP_004929021.1_2390	HVVSQWQQLK	0.743713	0.0516161	6.94032	0.152325	0.15474	0.161146	2678.67	2470.25	3209.96	2786.29	381.419	13.6891	2798.6	17.4023	A. baylyi ADP1
	lcl|NC_005966.1_prot_WP_004929021.1_2390	TQDDVLLDQGDWVTELK	1.47515	0.194005	13.1515	0.310394	0.298283	0.326618	2751.9	2400.69	3280.12	2810.9	442.674	15.7484			A. baylyi ADP1
TssK	lcl|NC_005966.1_prot_WP_004929024.1_2391	DLLDTIISSR	1.29401	0.0219174	1.69376	0.334758	0.295213	0.338377	3383.37	2708.6	3873.91	3321.96	585.081	17.6125	3440.89	168.193	A. baylyi ADP1
	lcl|NC_005966.1_prot_WP_004929024.1_2391	VGSTVDVEQR	0.68463	0.0543964	7.94538	0.17208	0.182791	0.195131	3287.21	3169.88	4222.36	3559.82	576.772	16.2023			A. baylyi ADP1
TssL	lcl|NC_005966.1_prot_WP_004929028.1_2392	ILDLLNR	2.17769	0.157554	7.23492	0.213336	0.234787	0.173323	1281.21	1280.03	1179.09	1246.78	58.6246	4.70209	1639.43	555.294	A. baylyi ADP1
	lcl|NC_005966.1_prot_WP_004929028.1_2392	VGDEIDYLK	1.24228	0.0660768	5.31897	0.188776	0.18674	0.194898	1987.37	1784.68	2324.19	2032.08	272.515	13.4106			A. baylyi ADP1
ACIAD2698	lcl|NC_005966.1_prot_WP_004929031.1_2393	NFADPFPTQR	6.06264	0.48273	7.96238	0.597272	0.65907	0.553426	1288.44	1290.67	1352.33	1310.48	36.2616	2.76705	1194.69	163.743	A. baylyi ADP1
	lcl|NC_005966.1_prot_WP_004929031.1_2393	TTSSLDGPNTAK	3.10682	0.481518	15.4987	0.251196	0.230769	0.272092	1057.43	881.873	1297.43	1078.91	208.612	19.3354			A. baylyi ADP1
VgrG1	lcl|NC_005966.1_prot_WP_004930581.1_149	LNQNLTAYQER	4.11179	0.331036	8.05091	0.184305	0.193207	0.204363	586.219	557.874	736.302	626.798	95.8861	15.2978	691.534	91.5508	A. baylyi ADP1
	lcl|NC_005966.1_prot_WP_004930581.1_149	SVAEISEILFK	3.07028	0.171791	5.59529	0.162616	0.1692	0.19105	692.69	654.284	921.838	756.27	144.666	19.1288			A. baylyi ADP1
PAAR1	lcl|NC_005966.1_prot_WP_011181949.1_47	IGDDVIYADGTIAK	2.83154	0.0860493	3.03896	0.250071	0.263877	0.265763	1155.04	1106.43	1390.46	1217.31	151.908	12.4791	875.31	483.658	A. baylyi ADP1
	lcl|NC_005966.1_prot_WP_011181949.1_47	IISGAGK	1.78961	NA	NA	0.112536	0.0729342	0.0354764	822.406	483.857	293.674	533.312	267.813	50.2169			A. baylyi ADP1
TagX	lcl|NC_005966.1_prot_WP_026056969.1_2394	IEAEYLK	2.47951	0.158057	6.37453	0.0470413	0.0656418	0.0684079	248.124	314.311	408.72	323.718	80.7106	24.9324	340.711	24.031	A. baylyi ADP1
	lcl|NC_005966.1_prot_WP_026056969.1_2394	VVISER	3.89637	0.975406	25.0337	0.108618	0.10808	0.0997337	364.582	329.329	379.199	357.703	25.6369	7.1671			A. baylyi ADP1
VgrG3	lcl|NC_005966.1_prot_WP_041839109.1_2735	LNDSGVFSTTGGK	2.64965	0.170434	6.43231	0.191966	0.200288	0.205478	947.522	897.451	1148.85	997.94	133.066	13.3341	1068.8	100.215	A. baylyi ADP1
	lcl|NC_005966.1_prot_WP_041839109.1_2735	TDQWGAIR	12.7734	0.973012	7.61747	1.0687		1.02184	1094.21		1185.12	1139.66	64.2795	5.64021			A. baylyi ADP1
Hcp	tr|H9L4Q3|H9L4Q3_VIBCH	AVPLLYNALSSGEK	0.520438	0.0214221	4.11616	1.71101	1.45985	2.12894	37852.9	37978.4	50265.1	42032.2	7130.25	16.9638	32886.3	12934.2	V. cholerae 2740-80
	tr|H9L4Q3|H9L4Q3_VIBCH	ITWDHVNAGTSGSDDWR	1.00829	0.0696145	6.90418	1.85477	1.66621	2.27034	21179.7	22373.8	27667.9	23740.5	3453.26	14.5459			V. cholerae 2740-80
VgrG3	tr|Q9KN42|Q9KN42_VIBCH	SDEPLLLAGVR	0.418535	0.0688748	16.4561	0.0240889	0.0197956	0.0262671	662.675	640.374	771.176	691.408	69.9751	10.1207	565.793	177.647	V. cholerae 2740-80
	tr|Q9KN42|Q9KN42_VIBCH	TAIEQFQK	0.724345	0.0891462	12.3071	0.0250607	0.0243433	0.0275386	398.349	455.021	467.164	440.178	36.73	8.34436			V. cholerae 2740-80
TagA	tr|Q9KN44|Q9KN44_VIBCH	LTNDSEEIR	1.11031	0.0814126	7.33239	0.0793758	0.0613103	0.0853652	823.112	747.625	944.732	838.49	99.449	11.8605	739.512	139.976	V. cholerae 2740-80
	tr|Q9KN44|Q9KN44_VIBCH	SLEEFAVSLSPIYGR	1.43909	0.0376332	2.61506	0.0741849	0.0661885	0.082608	593.531	622.716	705.353	640.533	58.0013	9.05516			V. cholerae 2740-80
TssM	tr|Q9KN45|Q9KN45_VIBCH	INAEADANPFTER	1.02324	0.123673	12.0864	0.188662	0.15966	0.190462	2122.88	2112.6	2287.2	2174.23	97.9748	4.50619	1905.38	380.205	V. cholerae 2740-80
	tr|Q9KN45|Q9KN45_VIBCH	LVNADPIYTLK	2.22342	0.0698858	3.14316	0.316397	0.256871	0.308873	1638.43	1564.19	1706.99	1636.53	71.4197	4.36408			V. cholerae 2740-80
TssA	tr|Q9KN46|Q9KN46_VIBCH	LLSADLLR	0.628308	0.0531808	8.46412	0.0418972	0.0371125	0.0412438	767.766	799.73	806.601	791.366	20.7249	2.61888	455.255	475.333	V. cholerae 2740-80
	tr|Q9KN46|Q9KN46_VIBCH	LPSLLELK	1.35837	0.011862	0.873256	0.013998	0.0122992	0.0128445	118.649	122.59	116.192	119.144	3.22787	2.70922			V. cholerae 2740-80
VasI	tr|Q9KN47|Q9KN47_VIBCH	GVNEALDALR	6.12409	0.225205	3.67736	0.639219	0.539811	0.695959	1201.78	1193.43	1396.42	1263.88	114.861	9.08802	1024.83	338.065	V. cholerae 2740-80
	tr|Q9KN47|Q9KN47_VIBCH	SNAPFADGLQFDTR	7.87888	0.4241	5.38274	0.484539	0.454989	0.556172	708.078	781.867	867.397	785.78	79.7316	10.1468			V. cholerae 2740-80
VasH	tr|Q9KN48|Q9KN48_VIBCH	LFQYPITLPR	4.99623	0.186429	3.73139	0.283698	0.230079	0.293679	653.778	623.492	722.276	666.515	50.6084	7.59298	580.426	121.749	V. cholerae 2740-80
	tr|Q9KN48|Q9KN48_VIBCH	VFNLQHNTR	66.0994	6.4871	9.81415	2.758	2.28811	2.87209	480.411	468.679	533.917	494.336	34.777	7.0351			V. cholerae 2740-80
ClpV	tr|Q9KN49|Q9KN49_VIBCH	GLNSVYEK	1.58256	0.0173735	1.09781	0.414154	0.344251	0.410964	3013.14	2945.18	3190.93	3049.75	126.9	4.16101	3164.12	161.738	V. cholerae 2740-80
	tr|Q9KN49|Q9KN49_VIBCH	LISLFEGINR	1.14658	0.062128	5.41857	0.322671	0.282595	0.304027	3240.21	3337.01	3258.23	3278.48	51.478	1.57018			V. cholerae 2740-80
TssL	tr|Q9KN50|Q9KN50_VIBCH	FHNETWGGEK	1.18782	0.0160131	1.3481	0.113168	0.106961	0.124366	1096.96	1219.19	1286.54	1200.89	96.1054	8.00283	1191.77	12.8963	V. cholerae 2740-80
	tr|Q9KN50|Q9KN50_VIBCH	TLTECDNIEQIYR	2.14227	0.0596984	2.78669	0.223094		0.203331	1199.03		1166.28	1182.66	23.1581	1.95814			V. cholerae 2740-80
TssK	tr|Q9KN51|Q9KN51_VIBCH	DVHSVQGDTTTIDVSPVR	13.0162	1.2785	9.82245	2.81704	2.65069	3.07257	2491.88	2757.23	2900.63	2716.58	207.384	7.63401	2716.58		V. cholerae 2740-80
TssJ	tr|Q9KN52|Q9KN52_VIBCH	NYDYVLTPGQFK	2.19163	0.097198	4.43496	0.287862	0.251954	0.291403	1512.28	1556.5	1633.81	1567.53	61.5068	3.92381	1567.53		V. cholerae 2740-80
Fha	tr|Q9KN53|Q9KN53_VIBCH	TLYDADK	3.1009	0.141224	4.55428	1.60497	1.41515	1.49588	5959.3	6178.89	5927.66	6021.95	136.832	2.27223	6818.38	1126.32	V. cholerae 2740-80
	tr|Q9KN53|Q9KN53_VIBCH	VLDLLEEEVAK	6.87613	0.708636	10.3057	4.33412	3.7397	4.60184	7257.28	7363.58	8223.58	7614.81	529.88	6.95855			V. cholerae 2740-80
TssG	tr|Q9KN54|Q9KN54_VIBCH	FADFLPSGK	1.23775	0.0150595	1.21668	0.0160208	0.0135145	0.0173079	149.028	147.831	171.824	156.228	13.5203	8.65426	153.452	3.92521	V. cholerae 2740-80
	tr|Q9KN54|Q9KN54_VIBCH	LINLVYR	0.601108	0.0162655	2.70592	0.00799357	0.00618482	0.00780813	153.11	139.306	159.613	150.677	10.3697	6.88207			V. cholerae 2740-80
TssF	tr|Q9KN55|Q9KN55_VIBCH	EFTEIHPQLSR	1.74541	0.0423427	2.42595	0.0713955	0.076478	0.0774439	470.967	593.248	545.21	536.475	61.6064	11.4836	607.369	100.259	V. cholerae 2740-80
	tr|Q9KN55|Q9KN55_VIBCH	GDGFDSFISFVR	1.00133	0.0942379	9.41123	0.0558725	0.0490307	0.0594378	642.445	662.957	729.385	678.262	45.4459	6.70035			V. cholerae 2740-80
TssE	tr|Q9KN56|Q9KN56_VIBCH	GPDAWDVLESIK	2.13671	0.012941	0.605651	0.0409088	0.0335402	0.0405795	220.439	212.528	233.364	222.111	10.5182	4.73555	174.891	66.7779	V. cholerae 2740-80
	tr|Q9KN56|Q9KN56_VIBCH	NVSNILNTR	3.02993	0.109627	3.61814	0.0337566	0.0244897	0.0358303	128.275	109.433	145.309	127.672	17.9455	14.0559			V. cholerae 2740-80
TssC	tr|Q9KN57|Q9KN57_VIBCH	IAPSEEGYDIAK	1.10822	0.0208332	1.87988	1.70694	1.39522	1.83948	17734.1	17045.7	20396	18391.9	1769.38	9.62045	15408	4219.83	V. cholerae 2740-80
	tr|Q9KN57|Q9KN57_VIBCH	YLGLTAPR	3.32052	0.391018	11.7758	3.51809	3.01425	3.4544	12198.8	12290.5	12783.2	12424.2	314.304	2.52978			V. cholerae 2740-80
TssB	tr|Q9KN58|Q9KN58_VIBCH	LQSLLNSEESR	0.582449	0.0223219	3.83241	1.2124	1.00209	1.31767	23966.5	23294	27798.6	25019.7	2429.97	9.71223	25318.4	422.387	V. cholerae 2740-80
	tr|Q9KN58|Q9KN58_VIBCH	TLVVGDFK	0.755376	0.0430184	5.69496	1.60978	1.36352	1.71357	24536.8	24439.6	27874.7	25617.1	1955.8	7.63474			V. cholerae 2740-80
PAAR	tr|Q9KN60|Q9KN60_VIBCH	AIAAGSGTVMIDGKPAAR	14.7102	NA	NA	0.174598	0.158351	0.241322	136.658	145.747	201.581	161.329	35.1547	21.7907	259.592	138.966	V. cholerae 2740-80
	tr|Q9KN60|Q9KN60_VIBCH	YDGIPAAR	4.59746	0.882221	19.1893	0.148395	0.111364	0.13992	371.636	327.964	373.968	357.856	25.9137	7.24138			V. cholerae 2740-80
VgrG2	tr|Q9KNE7|Q9KNE7_VIBCH	AIYDAGTEVHLK	3.01377	0.201931	6.70026	0.109989	0.090345	0.105376	420.198	405.873	429.64	418.57	11.9667	2.85896	509.317	128.335	V. cholerae 2740-80
	tr|Q9KNE7|Q9KNE7_VIBCH	LVLEAGNELTIK	1.28533	0.10419	8.10612	0.0667174	0.0514258	0.0691257	597.642	541.705	660.844	600.064	59.6062	9.93331			V. cholerae 2740-80
