# Supplementary material for: Abundance of bacterial Type VI secretion system components measured by targeted proteomics
Source: Nat Commun. 2019 Jun 13;10:2584. doi: 10.1038/s41467-019-10466-9 (PMC6565705; doi:10.1038/s41467-019-10466-9)
Supplement: Supplementary file 4 — Supplementary Data 2 [file 41467_2019_10466_MOESM4_ESM.xlsx]

## Sheet: Supplementary Data 2
Replicate 1
protein	EG.ProteinId	EG.StrippedSequence	Median(EG.TargetReferenceRatio)	T1-EG.TargetReferenceRatio	T2-EG.TargetReferenceRatio	T3-EG.TargetReferenceRatio	T4-EG.TargetReferenceRatio	copy / cell-T1	copy / cell-T2	copy / cell-T3	copy / cell-T4	T1-average between 2 peptides	T2-average between 2 peptides	T3-average between 2 peptides	T4-average between 2 peptides	T1/T2	T2/T2	T3/T2	T4/T2
Hcp*	tr|H9L4Q3|H9L4Q3_VIBCH	ITWDHVNAGTSGSDDWR	1.00829	1.39423	2.90834	1.76681	0.589513	24362.3	26360.8	14007.7	5601.42	24362.3	26360.8	14007.7	5601.42	92.4188	100	53.1384	21.249
VgrG3	tr|Q9KN42|Q9KN42_VIBCH	SDEPLLLAGVR	0.418535	0.0119231	0.0321028	0.00804724	0.00106959	501.91	700.988	153.701	24.4836	415.038	553.388	138.215	35.2182	74.9996	100	24.9762	6.3641
		TAIEQFQK	0.724345	0.0134918	0.032162	0.0111207	0.00347428	328.167	405.787	122.729	45.9527
TagA	tr|Q9KN44|Q9KN44_VIBCH	LTNDSEEIR	1.11031	0.0544533	0.0887071	0.0426833	0.0142662	864.069	730.151	307.309	123.099	829.199	652.809	261.565	93.3651	127.02	100	40.0676	14.302
		SLEEFAVSLSPIYGR	1.43909	0.0648813	0.0906169	0.0388525	0.00955797	794.33	575.467	215.821	63.631
TssM*	tr|Q9KN45|Q9KN45_VIBCH	INAEADANPFTER	1.02324	0.110628	0.220394	0.144459	0.0380383	1904.84	1968.45	1128.58	356.153	1904.84	1968.45	1128.58	356.153	96.7685	100	57.3331	18.093
TssA*	tr|Q9KN46|Q9KN46_VIBCH	LLSADLLR	0.628308	0.0229313	0.0466299	0.0238467	0.00366261	643.024	678.253	303.403	55.8482	643.024	678.253	303.403	55.8482	94.8059	100	44.733	8.23413
VasI*	tr|Q9KN47|Q9KN47_VIBCH	GVNEALDALR	6.12409	0.398774	0.756764	0.692408	0.380107	1147.24	1129.33	903.824	594.643	1147.24	1129.33	903.824	594.643	101.587	100	80.0322	52.6546
VasH	tr|Q9KN48|Q9KN48_VIBCH	LFQYPITLPR	4.99623	0.157111	0.26015	0.1133	0.0130768	554.031	475.863	181.28	25.0756	515.765	393.737	161.669	25.0756	130.992	100	41.0601	6.36862
		VFNLQHNTR	66.0994	1.79143	2.25377	1.17463		477.499	311.611	142.058
ClpV*	tr|Q9KN49|Q9KN49_VIBCH	GLNSVYEK	1.58256	0.250657	0.501883	0.356722	0.153746	2790.56	2898.3	1801.91	930.754	2790.56	2898.3	1801.91	930.754	96.2826	100	62.1714	32.1138
TssL	tr|Q9KN50|Q9KN50_VIBCH	FHNETWGGEK	1.18782	0.0743216	0.178968	0.135776	0.0600809	1102.39	1376.97	913.764	484.592	922.014	1159.01	560.695	315.072	79.5519	100	48.3771	27.1847
		TLTECDNIEQIYR	2.14227	0.0901776	0.22059	0.0556408	0.0325465	741.642	941.049	207.626	145.553
TssK	tr|Q9KN51|Q9KN51_VIBCH	DVHSVQGDTTTIDVSPVR	13.0162	1.6131	3.28988	2.59685	0.930595	2183.48	2309.92	1594.88	684.968	2183.48	2309.92	1594.88	684.968	94.5262	100	69.0447	29.6533
TssJ	tr|Q9KN52|Q9KN52_VIBCH	NYDYVLTPGQFK	2.19163	0.158765	0.34697	0.306689	0.0572893	1276.31	1446.85	1118.65	250.436	1276.31	1446.85	1118.65	250.436	88.2132	100	77.316	17.3091
Fha	tr|Q9KN53|Q9KN53_VIBCH	TLYDADK	3.1009	0.759837	1.98091	1.01854	0.239541	4317.21	5838.2	2625.76	740.089	4997.96	6669.55	3309.76	1276.49	74.9371	100	49.6249	19.1391
		VLDLLEEEVAK	6.87613	2.21627	5.64361	3.43528	1.30114	5678.71	7500.9	3993.76	1812.89
TssG	tr|Q9KN54|Q9KN54_VIBCH	FADFLPSGK	1.23775	0.00976536	0.0181609	0.0126013	0.00262189	139.003	134.093	81.3852	20.2942	162.991	133.789	76.0899	20.2942	121.826	100	56.8729	15.1688
		LINLVYR	0.601108	0.00637929	0.00877988	0.0053234		186.978	133.486	70.7946
TssF*	tr|Q9KN55|Q9KN55_VIBCH	EFTEIHPQLSR	1.74541	0.0629169	0.0940174	0.0879048	0.032142	635.098	492.279	402.605	176.428	635.098	492.279	402.605	176.428	129.012	100	81.7839	35.839
TssE	tr|Q9KN56|Q9KN56_VIBCH	GPDAWDVLESIK	2.13671	0.0209102	0.0352208	0.0038343	0.00144992	172.418	150.645	14.3451	6.50116	171.959	126.93	14.3451	6.50116	135.475	100	11.3016	5.12185
		NVSNILNTR	3.02993	0.0294932	0.0342194			171.499	103.215
TssC	tr|Q9KN57|Q9KN57_VIBCH	IAPSEEGYDIAK	1.10822	1.11418	2.27575	0.928619	0.23375	17713.4	18767.2	6698.49	2020.78	15799.2	16549.8	5720.95	1467.06	95.4645	100	34.5681	8.86452
		YLGLTAPR	3.32052	2.61687	5.20743	1.97031	0.316555	13885	14332.4	4743.41	913.346
TssB*	tr|Q9KN58|Q9KN58_VIBCH	TLVVGDFK	0.755376	0.951289	2.05241	1.2343	0.405663	22188.1	24831.4	13062.4	5145.1	22188.1	24831.4	13062.4	5145.1	89.3551	100	52.6043	20.7202
PAAR*	tr|Q9KN60|Q9KN60_VIBCH	YDGIPAAR	4.59746	0.0358863	0.121665	0.0443441	0.0176151	137.525	241.852	77.1048	36.7079	137.525	241.852	77.1048	36.7079	56.8633	100	31.881	15.1778
VgrG2	tr|Q9KNE7|Q9KNE7_VIBCH	AIYDAGTEVHLK	3.01377	0.0582234	0.199287	0.0726914	0.0159259	340.375	604.322	192.813	50.6273	339.743	680.222	199.566	67.1333	49.9458	100	29.3384	9.86932
		LVLEAGNELTIK	1.28533	0.0247392	0.106342	0.0331736	0.011221	339.111	756.122	206.32	83.6393
VasX+	tr|Q9KNE5|Q9KNE5_VIBCH	DLSFDSPK	NA	0.0110293	0.0287543		0.00385194	194.321	262.787		36.9038	131.583	263.462	43.1233	32.21	49.944	100	16.368	12.2257
		EAVTPILINEQQGK	NA	0.00695566	0.0288938			122.549	264.062
		LPAQPAYYQPQR	NA	0.00797911	0.0326104	0.0053937	0.00287112	140.58	298.028	43.1172	27.507
		WIEPAQSSFGALQK	NA	0.00455003	0.0266319			80.165	243.39
Replicate 2
Hcp*	tr|H9L4Q3|H9L4Q3_VIBCH	ITWDHVNAGTSGSDDWR	1.00829	1.85478	2.9877	1.66922	1.57234	36422.3	29079.3	14134.2	11512.6	36422.3	29079.3	14134.2	11512.6	125.252	100	48.6057	39.5903
VgrG3	tr|Q9KN42|Q9KN42_VIBCH	SDEPLLLAGVR	0.418535	0.011273	0.0318624	0.00920743	0.00174784	533.3	747.104	187.824	30.8307	443.543	590.129	157.139	47.3328	75.1604	100	26.628	8.02075
		TAIEQFQK	0.724345	0.0129427	0.0319708	0.0107284	0.0062631	353.787	433.154	126.455	63.8349
TagA	tr|Q9KN44|Q9KN44_VIBCH	LTNDSEEIR	1.11031	0.0559572	0.0855715	0.0375858	0.0322145	997.869	756.341	289.017	214.2	972.407	696.34	271.531	151.743	139.645	100	38.994	21.7914
		SLEEFAVSLSPIYGR	1.43909	0.0688258	0.0933134	0.0428206	0.0174042	946.946	636.34	254.044	89.2851
TssM*	tr|Q9KN45|Q9KN45_VIBCH	INAEADANPFTER	1.02324	0.113437	0.20855	0.143372	0.0941365	2195.04	2000.17	1196.29	679.197	2195.04	2000.17	1196.29	679.197	109.743	100	59.8092	33.9569
TssA*	tr|Q9KN46|Q9KN46_VIBCH	LLSADLLR	0.628308	0.0241837	0.0414311	0.0233795	0.016872	762.1	647.124	317.693	198.248	762.1	647.124	317.693	198.248	117.767	100	49.0931	30.6352
VasI*	tr|Q9KN47|Q9KN47_VIBCH	GVNEALDALR	6.12409	0.396665	0.775233	0.687168	0.62006	1282.47	1242.3	958.004	747.492	1282.47	1242.3	958.004	747.492	103.234	100	77.1157	60.1703
VasH	tr|Q9KN48|Q9KN48_VIBCH	LFQYPITLPR	4.99623	0.16257	0.273677	0.116113	0.0601499	644.259	537.564	198.419	88.8804	595.969	448.516	172.926	80.3036	132.876	100	38.5552	17.9043
		VFNLQHNTR	66.0994	1.82836	2.42116	1.14142	0.642192	547.679	359.468	147.433	71.7268
ClpV*	tr|Q9KN49|Q9KN49_VIBCH	GLNSVYEK	1.58256	0.245434	0.496344	0.328608	0.260282	3070.7	3077.92	1772.82	1214.22	3070.7	3077.92	1772.82	1214.22	99.7656	100	57.5979	39.4495
TssL	tr|Q9KN50|Q9KN50_VIBCH	FHNETWGGEK	1.18782	0.0933186	0.177687	0.128963	0.107806	1555.53	1468.04	926.955	670.044	1312.12	1248.61	540.361	436.778	105.086	100	43.2771	34.9812
		TLTECDNIEQIYR	2.14227	0.115629	0.224663	0.0385826	0.0590539	1068.7	1029.18	153.767	203.511
TssK	tr|Q9KN51|Q9KN51_VIBCH	DVHSVQGDTTTIDVSPVR	13.0162	1.77425	3.82392	2.74923	1.60577	2698.96	2883.1	1803.33	910.781	2698.96	2883.1	1803.33	910.781	93.613	100	62.5482	31.5903
TssJ	tr|Q9KN52|Q9KN52_VIBCH	NYDYVLTPGQFK	2.19163	0.165351	0.340405	0.282411	0.112843	1493.83	1524.27	1100.17	380.119	1493.83	1524.27	1100.17	380.119	98.0028	100	72.1768	24.9377
Fha	tr|Q9KN53|Q9KN53_VIBCH	TLYDADK	3.1009	0.805375	1.97358	0.739995	0.451367	5142.49	6245.98	2037.45	1074.63	5772.3	7022.79	3235.06	1833.46	82.1938	100	46.0652	26.1074
		VLDLLEEEVAK	6.87613	2.22333	5.4649	3.56996	2.41444	6402.1	7799.61	4432.67	2592.3
TssG	tr|Q9KN54|Q9KN54_VIBCH	FADFLPSGK	1.23775	0.0106236	0.0175359	0.013891	0.005697	169.941	139.036	95.8176	33.9802	178.803	140.177	86.3679	30.6373	127.555	100	61.6136	21.8562
		LINLVYR	0.601108	0.00569733	0.00865592	0.00541546	0.00222234	187.664	141.317	76.9181	27.2944
TssF*	tr|Q9KN55|Q9KN55_VIBCH	EFTEIHPQLSR	1.74541	0.0613039	0.096699	0.0924809	0.0542658	695.431	543.7	452.377	229.532	695.431	543.7	452.377	229.532	127.907	100	83.2036	42.2167
TssE	tr|Q9KN56|Q9KN56_VIBCH	GPDAWDVLESIK	2.13671	0.0239914	0.0320039		0.00216216	222.318	146.991		7.47062	208.989	116.476	20.5213	7.47062	179.427	100	17.6185	6.4139
		NVSNILNTR	3.02993	0.0299413	0.0265395	0.00728267		195.66	85.9596	20.5213
TssC	tr|Q9KN57|Q9KN57_VIBCH	IAPSEEGYDIAK	1.10822	1.15958	2.24061	0.900254	0.649417	20717.5	19841.6	6935.64	4326.27	18935.2	17563.5	5954.32	3243.47	107.81	100	33.9017	18.4671
		YLGLTAPR	3.32052	2.87662	5.17188	1.93411	0.971806	17152.9	15285.4	4973.01	2160.66
TssB*	tr|Q9KN58|Q9KN58_VIBCH	TLVVGDFK	0.755376	0.985953	2.04215	1.12799	0.981742	25843.8	26531.3	12749.4	9595.07	25843.8	26531.3	12749.4	9595.07	97.4088	100	48.0542	36.1652
PAAR*	tr|Q9KN60|Q9KN60_VIBCH	YDGIPAAR	4.59746	0.0374542	0.115672	0.0448936	0.044137	161.304	246.914	83.3705	70.876	161.304	246.914	83.3705	70.876	65.328	100	33.7649	28.7047
VgrG2	tr|Q9KNE7|Q9KNE7_VIBCH	AIYDAGTEVHLK	3.01377	0.0552818	0.202524	0.0625097	0.0522639	363.191	659.478	177.085	128.028	376.796	694.744	204.111	144.853	54.2352	100	29.3793	20.8498
		LVLEAGNELTIK	1.28533	0.0253433	0.0956114	0.0347967	0.0281482	390.401	730.01	231.137	161.678
VasX+	tr|Q9KNE5|Q9KNE5_VIBCH	DLSFDSPK	NA	0.0119291	0.0304893			236.194	299.214			152.311	286.689	53.8779		53.1276	100	18.7931
		EAVTPILINEQQGK	NA	0.006332	0.0279285			125.373	274.083
		LPAQPAYYQPQR	NA	0.00905086	0.0313	0.00630962		179.206	307.17	53.8702
		WIEPAQSSFGALQK	NA	0.0056289	0.0267149			111.452	262.172
replicate 3
Hcp*	tr|H9L4Q3|H9L4Q3_VIBCH	ITWDHVNAGTSGSDDWR	1.00829	1.827	3.28185	1.82355	1.21043	39653.4	32823.4	16213.1	9300.41	39653.4	32823.4	16213.1	9300.41	120.808	100	49.395	28.3347
VgrG3	tr|Q9KN42|Q9KN42_VIBCH	SDEPLLLAGVR	0.418535	0.0109856	0.0352434	0.0121644	0.00118189	574.409	849.176	260.551	21.8772	486.556	669.745	197.801	42.3552	72.6479	100	29.5337	6.32408
		TAIEQFQK	0.724345	0.0131967	0.0352182	0.0109121	0.00587472	398.702	490.314	135.051	62.8333
TagA	tr|Q9KN44|Q9KN44_VIBCH	LTNDSEEIR	1.11031	0.05903	0.0967489	0.041658	0.0259794	1163.47	878.724	336.347	181.272	1086.63	799.663	325.41	128.401	135.887	100	40.6934	16.0569
		SLEEFAVSLSPIYGR	1.43909	0.066404	0.102833	0.0504819	0.0140301	1009.8	720.602	314.472	75.53
TssM*	tr|Q9KN45|Q9KN45_VIBCH	INAEADANPFTER	1.02324	0.115374	0.243842	0.154271	0.073896	2467.52	2403.17	1351.59	559.491	2467.52	2403.17	1351.59	559.491	102.678	100	56.2419	23.2814
TssA*	tr|Q9KN46|Q9KN46_VIBCH	LLSADLLR	0.628308	0.0259604	0.0501866	0.0259607	0.0129673	904.204	805.504	370.406	159.891	904.204	805.504	370.406	159.891	112.253	100	45.9844	19.8499
VasI*	tr|Q9KN47|Q9KN47_VIBCH	GVNEALDALR	6.12409	0.40995	0.846883	0.739715	0.56673	1464.93	1394.55	1082.83	716.94	1464.93	1394.55	1082.83	716.94	105.047	100	77.6468	51.4101
VasH	tr|Q9KN48|Q9KN48_VIBCH	LFQYPITLPR	4.99623	0.159903	0.300968	0.112174	0.0423037	700.394	607.477	201.272	65.597	668.845	516.646	175.33	63.0459	129.459	100	33.9361	12.2029
		VFNLQHNTR	66.0994	1.92491	2.79105	1.10148	0.516141	637.296	425.816	149.387	60.4949
ClpV*	tr|Q9KN49|Q9KN49_VIBCH	GLNSVYEK	1.58256	0.24976	0.542088	0.349414	0.222208	3453.76	3454.32	1979.32	1087.8	3453.76	3454.32	1979.32	1087.8	99.9839	100	57.2998	31.491
TssL	tr|Q9KN50|Q9KN50_VIBCH	FHNETWGGEK	1.18782	0.0869748	0.178449	0.134357	0.0969269	1602.4	1515.01	1014.01	632.179	1336.54	1313.08	571.508	378.357	101.786	100	43.5241	28.8144
		TLTECDNIEQIYR	2.14227	0.104812	0.236048	0.0308285	0.0344365	1070.69	1111.16	129.007	124.535
TssK	tr|Q9KN51|Q9KN51_VIBCH	DVHSVQGDTTTIDVSPVR	13.0162	1.77731	4.45114	3.15305	1.44763	2988.19	3448.59	2171.62	861.633	2988.19	3448.59	2171.62	861.633	86.6498	100	62.9712	24.9851
TssJ	tr|Q9KN52|Q9KN52_VIBCH	NYDYVLTPGQFK	2.19163	0.170682	0.375825	0.365827	0.0738962	1704.31	1729.3	1496.39	261.218	1704.31	1729.3	1496.39	261.218	98.5549	100	86.5312	15.1054
Fha	tr|Q9KN53|Q9KN53_VIBCH	TLYDADK	3.1009	0.771445	2.03439	1.19013	0.360661	5444.36	6616.05	3440.66	901.074	6275.66	7648.03	3955.19	1596.38	82.0559	100	51.7152	20.873
		VLDLLEEEVAK	6.87613	2.23305	5.9185	3.42838	2.03399	7106.96	8680	4469.72	2291.68
TssG	tr|Q9KN54|Q9KN54_VIBCH	FADFLPSGK	1.23775	0.0103672	0.0199788	0.0161709	0.00388079	183.297	162.775	117.121	24.2904	208.284	165.002	120.925	24.2904	126.231	100	73.2869	14.7213
		LINLVYR	0.601108	0.00640741	0.00996806	0.00836339		233.27	167.229	124.728
TssF*	tr|Q9KN55|Q9KN55_VIBCH	EFTEIHPQLSR	1.74541	0.050436	0.0992087	0.0952892	0.0451574	632.372	573.199	489.42	200.438	632.372	573.199	489.42	200.438	110.323	100	85.3841	34.9683
TssE	tr|Q9KN56|Q9KN56_VIBCH	GPDAWDVLESIK	2.13671	0.024298	0.0324395	0.00494988	0.00203617	248.86	153.102	20.7675	7.38274	226.328	120.285	27.075	7.38274	188.16	100	22.5091	6.13772
		NVSNILNTR	3.02993	0.0282163	0.0262799	0.0112828		203.796	87.4669	33.3825
TssC	tr|Q9KN57|Q9KN57_VIBCH	IAPSEEGYDIAK	1.10822	1.20454	2.51707	0.921127	0.480508	23786.2	22904.6	7451.27	3359.11	21312.6	21402.4	6834.17	2533.32	99.5803	100	31.9318	11.8366
		YLGLTAPR	3.32052	2.85847	6.55257	2.3028	0.731861	18839	19900.2	6217.07	1707.54
TssB*	tr|Q9KN58|Q9KN58_VIBCH	TLVVGDFK	0.755376	1.03475	2.36219	1.14814	0.840507	29977.8	31535.8	13625.9	8620.37	29977.8	31535.8	13625.9	8620.37	95.0594	100	43.2078	27.3352
PAAR*	tr|Q9KN60|Q9KN60_VIBCH	YDGIPAAR	4.59746	0.0379792	0.123184	0.0326617	0.0403065	180.783	270.201	63.6878	67.9212	180.783	270.201	63.6878	67.9212	66.9067	100	23.5705	25.1373
VgrG2	tr|Q9KNE7|Q9KNE7_VIBCH	AIYDAGTEVHLK	3.01377	0.0689428	0.224543	0.0786775	0.0510309	500.619	751.347	234.032	131.181	445.716	811.022	244.9	132.659	54.9573	100	30.1965	16.3571
		LVLEAGNELTIK	1.28533	0.0229538	0.110976	0.0366712	0.0222545	390.813	870.697	255.768	134.138
VasX+	tr|Q9KNE5|Q9KNE5_VIBCH	DLSFDSPK	NA	0.0109849	0.0320229	0.00758664		240.395	322.933	68.0118		149.729	313.947	42.3102		47.6925	100	13.4769
		EAVTPILINEQQGK	NA	0.00550594	0.0278697			120.493	281.051
		LPAQPAYYQPQR	NA	0.00817592	0.0333657			178.923	336.475
		WIEPAQSSFGALQK	NA	0.00526261	0.0302318	0.00185131		115.167	304.871	16.5964
* only measurement from one peptide was used
+ median of measurement from peptides with estimation of concentrations was used
