# Supplementary material for: Abundance of bacterial Type VI secretion system components measured by targeted proteomics
Source: Nat Commun. 2019 Jun 13;10:2584. doi: 10.1038/s41467-019-10466-9 (PMC6565705; doi:10.1038/s41467-019-10466-9)
Supplement: Supplementary file 5 — Supplementary Data 3 [file 41467_2019_10466_MOESM5_ESM.xlsx]

## Sheet: Supplementary Data 3
replicate 1
protein	EG.ProteinId	EG.StrippedSequence	Median(EG.TargetReferenceRatio)	0min-EG.TargetReferenceRatio	20min-EG.TargetReferenceRatio	45min-EG.TargetReferenceRatio	90min-EG.TargetReferenceRatio	copy / cell-0min	copy / cell-20min	copy / cell-45min	copy / cell-90min	average copy / cell-0min	average copy / cell-20min	average copy / cell-45min	average copy / cell-90min	normalized to TssB / cell-0min	normalized to TssB / cell-20min	normalized to TssB / cell-45min	normalized to TssB / cell-90min	normalized to T1 / cell-0min	normalized to T1 / cell-20min	normalized to T1 / cell-45min	normalized to T1 / cell-90min
Hcp	tr|H9L4Q3|H9L4Q3_VIBCH	AVPLLYNALSSGEK	0.520438	2.37907	1.56414	1.59017	1.71088	53906.1	38592.6	37862.8	38455.7	41282.7	30257.7	30390.5	28993.4	1.62419	0.917642	0.942545	1.12178	100	56.4984	58.0317	69.067
		ITWDHVNAGTSGSDDWR	1.00829	2.4505	1.72142	1.86479	1.68347	28659.3	21922.9	22918.3	19531.1
VgrG3	tr|Q9KN42|Q9KN42_VIBCH	SDEPLLLAGVR	0.418535	0.0254096	0.0216791	0.0201464	0.0181866	715.92	665.133	596.489	508.31	543.21	512.064	462.534	391.132	0.0213716	0.0155296	0.0143452	0.0151332	100	72.6648	67.123	70.8101
		TAIEQFQK	0.724345	0.022758	0.0202505	0.0192064	0.0169634	370.499	358.995	328.578	273.954
TagA	tr|Q9KN44|Q9KN44_VIBCH	LTNDSEEIR	1.11031	0.0751576	0.0801506	0.08137	0.0830232	798.226	926.956	908.148	874.709	778.619	902.171	862.159	757.07	0.0306333	0.0273606	0.0267394	0.0292917	100	89.3165	87.2886	95.6203
		SLEEFAVSLSPIYGR	1.43909	0.0926272	0.098329	0.0947831	0.0786632	759.012	877.386	816.17	639.43
TssM	tr|Q9KN45|Q9KN45_VIBCH	INAEADANPFTER	1.02324	0.189922	0.173051	0.169093	0.175065	2188.76	2171.68	2047.81	2001.39	1965.32	1990.96	1884.01	1766.62	0.077322	0.0603808	0.0584316	0.0683522	100	78.0901	75.5692	88.3994
		LVNADPIYTLK	2.22342	0.328431	0.313443	0.308651	0.291158	1741.89	1810.23	1720.22	1531.86
TssA*	tr|Q9KN46|Q9KN46_VIBCH	LPSLLELK	1.35837	0.0195373	0.0172022	0.0183801	0.018424	169.608	162.617	167.676	158.664	169.608	162.617	167.676	158.664	0.00667291	0.00493177	0.00520037	0.00613884	100	73.9073	77.9325	91.9964
VasI	tr|Q9KN47|Q9KN47_VIBCH	GVNEALDALR	6.12409	0.664709	0.622746	0.566967	0.603533	1279.94	1305.77	1147.24	1152.84	1070.03	1039.34	980.247	954.723	0.0420984	0.0315205	0.0304018	0.036939	100	74.8734	72.2162	87.7446
		SNAPFADGLQFDTR	7.87888	0.574682	0.474231	0.517074	0.509592	860.125	772.9	813.254	756.603
VasH	tr|Q9KN48|Q9KN48_VIBCH	LFQYPITLPR	4.99623	0.22779	0.21328	0.199423	0.148255	537.639	548.158	494.62	347.119	496.02	496.676	463.401	318.73	0.019515	0.0150629	0.0143721	0.0123319	100	77.1866	73.6466	63.1921
		VFNLQHNTR	66.0994	2.54705	2.29165	2.30529	1.64057	454.401	445.194	432.182	290.341
ClpV	tr|Q9KN49|Q9KN49_VIBCH	GLNSVYEK	1.58256	0.452562	0.425628	0.463895	0.454593	3372.23	3453.57	3632.44	3360.27	3262.72	3423.31	3572.87	3074.21	0.128366	0.103821	0.110811	0.118944	100	80.8787	86.3243	92.66
		LISLFEGINR	1.14658	0.30659	0.302967	0.325073	0.27328	3153.21	3393.05	3513.31	2788.14
TssL	tr|Q9KN50|Q9KN50_VIBCH	FHNETWGGEK	1.18782	0.135582	0.12504	0.125862	0.107306	1346.01	1351.75	1313.04	1056.77	1155.38	1162.72	1157.65	904.27	0.0454564	0.0352625	0.0359038	0.034987	100	77.5744	78.9852	76.9682
		TLTECDNIEQIYR	2.14227	0.175264	0.162443	0.173266	0.137673	964.752	973.697	1002.25	751.772
TssK*	tr|Q9KN51|Q9KN51_VIBCH	DVHSVQGDTTTIDVSPVR	13.0162	3.61151	3.03006	3.20131	2.53955	3271.94	2989.28	3047.77	2282.36	3271.94	2989.28	3047.77	2282.36	0.128728	0.0906574	0.0945251	0.0883066	100	70.4254	73.43	68.5993
TssJ*	tr|Q9KN52|Q9KN52_VIBCH	NYDYVLTPGQFK	2.19163	0.31235	0.285923	0.294793	0.268528	1680.63	1675.25	1666.82	1433.28	1680.63	1675.25	1666.82	1433.28	0.0661214	0.0508061	0.0516955	0.0554549	100	76.8376	78.1826	83.8683
Fha	tr|Q9KN53|Q9KN53_VIBCH	TLYDADK	3.1009	0.880513	1.21625	1.01224	0.96342	3348.48	5036.55	4045.15	3634.45	5866.57	6609.31	5933.86	5043.44	0.230809	0.200444	0.184036	0.195135	100	86.844	79.7349	84.5438
		VLDLLEEEVAK	6.87613	4.88912	4.38136	4.34066	3.79277	8384.66	8182.07	7822.57	6452.42
TssG	tr|Q9KN54|Q9KN54_VIBCH	FADFLPSGK	1.23775	0.0160539	0.0129901	0.0106055	0.00855772	152.948	134.765	106.178	80.8787	130.106	136.65	106.809	70.5286	0.00511877	0.00414426	0.00331263	0.00272881	100	80.962	64.7153	53.3099
		LINLVYR	0.601108	0.00546772	0.00648509	0.00521171	0.00309231	107.263	138.536	107.44	60.1785
TssF	tr|Q9KN55|Q9KN55_VIBCH	EFTEIHPQLSR	1.74541	0.0902623	0.072598	0.0766583	0.0722833	609.829	534.104	544.252	484.452	696.497	654.298	608.642	524.963	0.0274024	0.019843	0.0188767	0.0203113	100	72.4142	68.8871	74.1223
		GDGFDSFISFVR	1.00133	0.0665019	0.0603945	0.0543847	0.048404	783.165	774.491	673.032	565.474
TssE	tr|Q9KN56|Q9KN56_VIBCH	GPDAWDVLESIK	2.13671	0.0429923	0.0126919	0.00552236	0.00270589	237.271	76.2748	32.0271	14.8141	194.149	66.8407	30.4268	17.2922	0.00763845	0.00202711	0.000943672	0.000669052	100	26.5383	12.3542	8.759
		NVSNILNTR	3.02993	0.0388053	0.0135455	0.00704834	0.00512079	151.028	57.4067	28.8266	19.7704
TssC	tr|Q9KN57|Q9KN57_VIBCH	IAPSEEGYDIAK	1.10822	2.20371	1.99031	2.01427	2.05937	23449.2	23061.9	22523.3	21738	18252.4	20825.8	20754.9	17311.5	0.718105	0.631594	0.643702	0.669796	100	87.9529	89.6389	93.2727
		YLGLTAPR	3.32052	3.67623	4.80706	5.0876	3.65746	13055.5	18589.6	18986.5	12885
TssB	tr|Q9KN58|Q9KN58_VIBCH	LQSLLNSEESR	0.582449	1.31457	1.419	1.39959	1.35761	26614.8	31284.1	29777.1	27266.3	25417.4	32973.4	32243	25845.9	1	1	1	1	100	100	100	100
		TLVVGDFK	0.755376	1.55145	2.03904	2.11576	1.57724	24220	34662.6	34709	24425.5
PAAR	tr|Q9KN60|Q9KN60_VIBCH	YDGIPAAR	4.59746	0.0631229	0.0557459	0.0519674	0.0428908	161.908	155.702	140.072	109.133	161.908	155.702	140.072	109.133	0.00636996	0.00472204	0.00434426	0.00422246	100	74.1299	68.1992	66.287
VgrG2	tr|Q9KNE7|Q9KNE7_VIBCH	AIYDAGTEVHLK	3.01377	0.0954275	0.0727012	0.0910138	0.0794651	373.389	309.763	374.227	308.444	459.761	444.406	453.081	371.385	0.0180884	0.0134777	0.0140521	0.0143692	100	74.5103	77.6854	79.4386
		LVLEAGNELTIK	1.28533	0.059527	0.0579605	0.0551741	0.0477221	546.132	579.049	531.936	434.325
VasX	tr|Q9KNE5|Q9KNE5_VIBCH	DLSFDSPK	NA	0.0164039	0.0115517		0.00861685	193.44	148.335		100.8	188.759	96.0959	38.6237	52.2301	0.00742636	0.00291435	0.00119789	0.00202083	100	39.2433	16.1303	27.2115
		EAVTPILINEQQGK	NA	0.0153472	0.00633801	0.00246088	0.00195853	180.979	81.3863	30.495	22.9109
		LPAQPAYYQPQR	NA	0.01561	0.00573748	0.00311685	0.00264757	184.078	73.6748	38.6237	30.9712
		WIEPAQSSFGALQK	NA	0.0164124	0.00862905	0.00508794	0.0062822	193.539	110.805	63.0493	73.489
replicate 2
Hcp	tr|H9L4Q3|H9L4Q3_VIBCH	AVPLLYNALSSGEK	0.520438	1.38267	1.48564	1.7876	1.59322	39240.5	37946.5	43297.6	35247.1	29946.7	29830.7	32725.3	25763.2	1.53723	1.07779	1.08679	0.887717	100	70.1127	70.6979	57.748
		ITWDHVNAGTSGSDDWR	1.00829	1.40988	1.64709	1.77198	1.42563	20652.9	21714.9	22153.1	16279.3
VgrG3	tr|Q9KN42|Q9KN42_VIBCH	SDEPLLLAGVR	0.418535	0.0145268	0.0191402	0.019215	0.0190391	512.653	607.915	578.724	523.758	402.808	461.487	437.078	411.986	0.020677	0.0166736	0.0145151	0.0141957	100	80.6387	70.1993	68.6547
		TAIEQFQK	0.724345	0.0143672	0.0171676	0.0169762	0.0188869	292.963	315.059	295.432	300.214
TagA	tr|Q9KN44|Q9KN44_VIBCH	LTNDSEEIR	1.11031	0.0520405	0.063066	0.0701497	0.0887289	692.278	755.053	796.42	920.102	651.125	739.847	795.118	852.668	0.0334236	0.0267309	0.0264054	0.0293802	100	79.976	79.0022	87.9025
		SLEEFAVSLSPIYGR	1.43909	0.0594311	0.0784485	0.0906248	0.0981458	609.972	724.642	793.817	785.235
TssM	tr|Q9KN45|Q9KN45_VIBCH	INAEADANPFTER	1.02324	0.110148	0.154038	0.161384	0.180199	1589.96	2001.14	1988.14	2027.65	1387.21	1795.64	1817.74	1871.89	0.0712083	0.064877	0.0603659	0.0644992	100	91.1088	84.7736	90.5782
		LVNADPIYTLK	2.22342	0.178302	0.265968	0.290564	0.331401	1184.46	1590.14	1647.34	1716.12
TssA*	tr|Q9KN46|Q9KN46_VIBCH	LPSLLELK	1.35837	0.0111426	0.0151321	0.0171164	0.0188462	121.159	148.085	158.839	159.743	121.159	148.085	158.839	159.743	0.00621934	0.00535034	0.00527495	0.00550423	100	86.0274	84.8152	88.5018
VasI	tr|Q9KN47|Q9KN47_VIBCH	GVNEALDALR	6.12409	0.409112	0.561767	0.592192	0.670891	986.701	1219.39	1218.94	1261.32	813.012	998.958	1028.29	1042.04	0.0417336	0.0360926	0.034149	0.0359052	100	86.4833	81.8261	86.0343
		SNAPFADGLQFDTR	7.87888	0.341035	0.461435	0.523554	0.563009	639.322	778.526	837.644	822.748
VasH	tr|Q9KN48|Q9KN48_VIBCH	LFQYPITLPR	4.99623	0.133477	0.18013	0.191848	0.174848	394.591	479.258	484.035	402.934	346.612	428.155	427.678	362.296	0.0177923	0.0154694	0.0142029	0.0124835	100	86.944	79.826	70.1625
		VFNLQHNTR	66.0994	1.33644	1.87487	1.94708	1.84661	298.633	377.052	371.32	321.658
ClpV	tr|Q9KN49|Q9KN49_VIBCH	GLNSVYEK	1.58256	0.268628	0.404616	0.41132	0.440351	2507.13	3398.68	3276.29	3203.73	2424.89	3273.23	3346.18	3321.47	0.124475	0.118262	0.111125	0.114447	100	95.0093	89.2749	91.9441
		LISLFEGINR	1.14658	0.181855	0.271505	0.310719	0.342488	2342.65	3147.77	3416.08	3439.21
TssL	tr|Q9KN50|Q9KN50_VIBCH	FHNETWGGEK	1.18782	0.0799307	0.122733	0.122716	0.114217	993.908	1373.53	1302.3	1107.12	839.785	1091.87	1130.6	908.638	0.0431079	0.0394494	0.0375465	0.0313087	100	91.513	87.0988	72.6287
		TLTECDNIEQIYR	2.14227	0.0994487	0.130569	0.162961	0.132133	685.661	810.201	958.895	710.155
TssK*	tr|Q9KN51|Q9KN51_VIBCH	DVHSVQGDTTTIDVSPVR	13.0162	1.91572	3.06311	3.18218	3.58271	2173.88	3128.29	3081.8	3169.17	2173.88	3128.29	3081.8	3169.17	0.11159	0.113026	0.102344	0.109199	100	101.287	91.7151	97.8579
TssJ*	tr|Q9KN52|Q9KN52_VIBCH	NYDYVLTPGQFK	2.19163	0.1786	0.264516	0.272673	0.295456	1203.65	1604.39	1568.33	1552.18	1203.65	1604.39	1568.33	1552.18	0.0617858	0.0579672	0.0520831	0.0534831	100	93.8196	84.2962	86.562
Fha	tr|Q9KN53|Q9KN53_VIBCH	TLYDADK	3.1009	0.64987	0.719958	1.00564	1.3408	3095.46	3086.37	4088.06	4978.44	4495.39	5349.53	5615.08	6012.22	0.230758	0.19328	0.186473	0.207162	100	83.7588	80.8092	89.7746
		VLDLLEEEVAK	6.87613	2.74452	3.93781	3.8959	4.20795	5895.32	7612.69	7142.11	7046.01
TssG	tr|Q9KN54|Q9KN54_VIBCH	FADFLPSGK	1.23775	0.00989966	0.0123884	0.0104097	0.00939159	118.133	133.049	106.015	87.3618	97.1606	117.018	107.025	82.2224	0.00498745	0.0042279	0.00355422	0.00283312	100	84.7706	71.2631	56.8049
		LINLVYR	0.601108	0.00310066	0.00456661	0.00515169	0.00402434	76.188	100.988	108.034	77.083
TssF	tr|Q9KN55|Q9KN55_VIBCH	EFTEIHPQLSR	1.74541	0.0560762	0.0715535	0.0731984	0.0638659	474.533	544.956	528.649	421.297	543.615	652.942	622.883	514.892	0.0279049	0.023591	0.0206856	0.0177415	100	84.5405	74.1287	63.5784
		GDGFDSFISFVR	1.00133	0.0415375	0.0573186	0.0569649	0.0529192	612.698	760.929	717.118	608.487
TssE	tr|Q9KN56|Q9KN56_VIBCH	GPDAWDVLESIK	2.13671	0.0254289	0.0122768	0.00498676	0.00322708	175.779	76.3777	29.4195	17.3893	153.343	64.7896	28.5168	15.4066	0.0078714	0.00234087	0.000947025	0.000530862	100	29.7389	12.0312	6.74419
		NVSNILNTR	3.02993	0.0268539	0.0121263	0.00663743	0.00353261	130.906	53.2016	27.6141	13.424
TssC	tr|Q9KN57|Q9KN57_VIBCH	IAPSEEGYDIAK	1.10822	1.30238	1.91865	1.82226	1.92492	17357.9	23014.4	20727.6	19998.8	13184.3	18525.2	19514	18994.7	0.676778	0.66932	0.648047	0.654495	100	98.898	95.7548	96.7075
		YLGLTAPR	3.32052	2.02572	3.50609	4.82064	5.18842	9010.69	14036	18300.4	17990.6
TssB	tr|Q9KN58|Q9KN58_VIBCH	LQSLLNSEESR	0.582449	0.870054	1.24716	1.26347	1.38435	22063.4	28463.8	27344.4	27365.6	19481	27677.6	30112	29021.9	1	1	1	1	100	100	100	100
		TLVVGDFK	0.755376	0.864226	1.52809	1.97028	2.01269	16898.5	26891.5	32879.6	30678.2
PAAR	tr|Q9KN60|Q9KN60_VIBCH	YDGIPAAR	4.59746	0.0421233	0.0544913	0.0511181	0.0509463	135.329	157.557	140.159	127.589	135.329	157.557	140.159	127.589	0.00694671	0.00569256	0.00465458	0.00439629	100	81.9461	67.004	63.2859
VgrG2	tr|Q9KNE7|Q9KNE7_VIBCH	AIYDAGTEVHLK	3.01377	0.0587411	0.0691448	0.0746696	0.0772936	287.883	304.984	312.317	295.29	329.529	355.188	406.672	367.285	0.0169154	0.012833	0.0135053	0.0126555	100	75.8659	79.8403	74.8162
		LVLEAGNELTIK	1.28533	0.0323003	0.0391978	0.0510873	0.0490388	371.174	405.392	501.027	439.281
VasX	tr|Q9KNE5|Q9KNE5_VIBCH	DLSFDSPK	NA	0.010568	0.0120517	0.0104095	0.00577265	156.091	160.205	131.218	66.4648	148.989	89.12	68.4497	66.4648	0.007648	0.00321993	0.00227317	0.00229016	100	42.102	29.7227	29.9449
		EAVTPILINEQQGK	NA	0.0101238	0.00574472	0.00302286	0.00155141	149.53	76.3654	38.1048	17.8625
		LPAQPAYYQPQR	NA	0.0100506	0.00589449	0.00504907		148.448	78.3563	63.6464
		WIEPAQSSFGALQK	NA	0.00810762	0.00751393	0.00581116	0.0063526	119.751	99.8837	73.253	73.1422
replicate 3
Hcp	tr|H9L4Q3|H9L4Q3_VIBCH	AVPLLYNALSSGEK	0.520438	2.36408	1.64077	2.06233	1.2522	54444.5	41160.5	43945.9	30861.7	41468.8	31673.4	33267	23250.4	1.42679	1.04362	1.29986	0.778144	100	73.1445	91.1034	54.538
		ITWDHVNAGTSGSDDWR	1.00829	2.39699	1.71345	2.0537	1.22938	28493.1	22186.3	22588.1	15639.2
VgrG3	tr|Q9KN42|Q9KN42_VIBCH	SDEPLLLAGVR	0.418535	0.0236646	0.0201036	0.0223574	0.0175344	677.684	627.11	592.404	537.37	543.083	485.3	438.523	414.353	0.0186855	0.0159904	0.0171346	0.0138676	100	85.5761	91.6998	74.2155
		TAIEQFQK	0.724345	0.0246864	0.0190571	0.0185915	0.0164523	408.482	343.49	284.641	291.337
TagA	tr|Q9KN44|Q9KN44_VIBCH	LTNDSEEIR	1.11031	0.0673127	0.051171	0.0804271	0.0784228	726.628	601.7	803.314	905.966	758.695	664.44	836.776	893.742	0.026104	0.0218929	0.0326957	0.0299117	100	83.8681	125.252	114.587
		SLEEFAVSLSPIYGR	1.43909	0.0949455	0.0801546	0.112927	0.0989019	790.762	727.18	870.238	881.519
TssM	tr|Q9KN45|Q9KN45_VIBCH	INAEADANPFTER	1.02324	0.175264	0.171472	0.185211	0.153121	2052.95	2187.86	2007.33	1919.43	1919.1	1952.96	1726.62	1746.64	0.0660293	0.0643489	0.0674651	0.0584566	100	97.4551	102.174	88.5313
		LVNADPIYTLK	2.22342	0.331178	0.292589	0.289891	0.272817	1785.25	1718.06	1445.91	1573.86
TssA*	tr|Q9KN46|Q9KN46_VIBCH	LPSLLELK	1.35837	0.0175234	0.0167843	0.0179299	0.0156599	154.619	161.32	146.383	147.873	154.619	161.32	146.383	147.873	0.00531987	0.00531539	0.00571968	0.004949	100	99.9158	107.515	93.0286
VasI	tr|Q9KN47|Q9KN47_VIBCH	GVNEALDALR	6.12409	0.6254	0.612091	0.598056	0.598816	1223.99	1304.9	1083	1254.2	1037.52	1071.45	917.268	1023.67	0.0356973	0.0353038	0.0358408	0.03426	100	98.8977	100.402	95.9737
		SNAPFADGLQFDTR	7.87888	0.559446	0.505721	0.533928	0.487184	851.047	838.009	751.531	793.129
VasH	tr|Q9KN48|Q9KN48_VIBCH	LFQYPITLPR	4.99623	0.289035	0.188952	0.18674	0.160145	693.375	493.754	414.499	411.137	612.833	467.562	354.697	407.483	0.0210854	0.0154059	0.0138592	0.0136376	100	73.0644	65.7291	64.6782
		VFNLQHNTR	66.0994	2.93553	2.23459	1.75766	2.08104	532.29	441.37	294.894	403.83
ClpV	tr|Q9KN49|Q9KN49_VIBCH	GLNSVYEK	1.58256	0.416141	0.421415	0.460056	0.420378	3151.67	3476.59	3223.89	3407.19	3303.51	3343.68	3102.71	3366.03	0.113662	0.110172	0.121234	0.112654	100	96.9299	106.662	99.1133
		LISLFEGINR	1.14658	0.330548	0.281976	0.308257	0.297209	3455.35	3210.78	2981.53	3324.87
TssL	tr|Q9KN50|Q9KN50_VIBCH	FHNETWGGEK	1.18782	0.131119	0.115989	0.113888	0.110706	1323.04	1274.87	1063.3	1195.46	1124.71	1079.91	871.374	1039.22	0.0386971	0.0355823	0.0340476	0.0347805	100	91.9508	87.9848	89.8788
		TLTECDNIEQIYR	2.14227	0.165577	0.145207	0.131251	0.147472	926.372	884.943	679.452	882.979
TssK*	tr|Q9KN51|Q9KN51_VIBCH	DVHSVQGDTTTIDVSPVR	13.0162	3.4835	2.7141	3.34583	2.48304	3207.7	2722.36	2850.7	2446.9	3207.7	2722.36	2850.7	2446.9	0.110366	0.0897001	0.111387	0.0818927	100	81.2755	100.925	74.2013
TssJ*	tr|Q9KN52|Q9KN52_VIBCH	NYDYVLTPGQFK	2.19163	0.303351	0.272161	0.291835	0.279343	1658.97	1621.29	1476.72	1634.88	1658.97	1621.29	1476.72	1634.88	0.0570792	0.0534204	0.0577006	0.0547161	100	93.59	101.089	95.86
Fha	tr|Q9KN53|Q9KN53_VIBCH	TLYDADK	3.1009	0.969169	0.589021	0.960481	1.19366	3746.04	2479.96	3435.03	4937.53	5390.23	5169.77	5247.56	5463.93	0.185459	0.170341	0.20504	0.182867	100	91.8484	110.558	98.6024
		VLDLLEEEVAK	6.87613	4.03564	4.13943	4.37749	3.21129	7034.43	7859.57	7060.09	5990.33
TssG	tr|Q9KN54|Q9KN54_VIBCH	FADFLPSGK	1.23775	0.0145479	0.0123801	0.0114033	0.00782679	140.873	130.585	102.17	81.1083	138.272	114.16	88.9104	75.7626	0.00475746	0.00376151	0.00347404	0.00253562	100	79.0655	73.023	53.2978
		LINLVYR	0.601108	0.00680427	0.00449988	0.00410048	0.0033	135.672	97.7352	75.6503	70.4169
TssF	tr|Q9KN55|Q9KN55_VIBCH	EFTEIHPQLSR	1.74541	0.120762	0.0722835	0.070828	0.0596197	829.266	540.685	450.026	438.135	799.221	663.856	581.841	573.83	0.0274983	0.0218736	0.022735	0.0192049	100	79.5453	82.676	69.8402
		GDGFDSFISFVR	1.00133	0.0642606	0.0603623	0.0644375	0.05539	769.177	787.026	713.656	709.525
TssE	tr|Q9KN56|Q9KN56_VIBCH	GPDAWDVLESIK	2.13671	0.0371342	0.0122279	0.00532104	0.00215878	208.3	74.7155	27.6173	12.9592	172.675	62.5208	24.8445	14.9963	0.00594114	0.00206002	0.000970761	0.000501896	100	34.6739	16.3397	8.4478
		NVSNILNTR	3.02993	0.0346459	0.0116795	0.00603031	0.00402363	137.05	50.3262	22.0718	17.0334
TssC	tr|Q9KN57|Q9KN57_VIBCH	IAPSEEGYDIAK	1.10822	2.18972	1.82447	2.02036	1.87126	23682.4	21493.9	20217.8	21658.3	20070.7	18725.3	15947.6	19847.9	0.690561	0.616988	0.623129	0.664269	100	89.3459	90.2351	96.1926
		YLGLTAPR	3.32052	4.55985	4.05834	3.49642	4.66946	16459.1	15956.8	11677.4	18037.5
TssB	tr|Q9KN58|Q9KN58_VIBCH	LQSLLNSEESR	0.582449	1.45751	1.4076	1.43544	1.26637	29992.6	31551.8	27331	27888.1	29064.3	30349.6	25592.8	29879.3	1	1	1	1	100	100	100	100
		TLVVGDFK	0.755376	1.77324	1.6864	1.62482	1.87688	28136.1	29147.3	23854.6	31870.5
PAAR	tr|Q9KN60|Q9KN60_VIBCH	YDGIPAAR	4.59746	0.0646586	0.054469	0.0569966	0.0438192	168.566	154.68	137.487	122.254	168.566	154.68	137.487	122.254	0.00579974	0.00509661	0.00537208	0.00409158	100	87.8765	92.6261	70.5476
VgrG2	tr|Q9KNE7|Q9KNE7_VIBCH	AIYDAGTEVHLK	3.01377	0.105412	0.0626755	0.0903173	0.0683065	419.218	271.512	332.345	290.714	487.781	363.388	462.497	376.348	0.0167828	0.0119734	0.0180713	0.0125956	100	71.3435	107.678	75.0506
		LVLEAGNELTIK	1.28533	0.0596619	0.0448204	0.0686882	0.0462939	556.344	455.264	592.648	461.981
VasX	tr|Q9KNE5|Q9KNE5_VIBCH	DLSFDSPK	NA	0.0168039	0.0125744	0.0110474	0.00649087	201.405	164.168	122.515	83.2566	197.616	92.7911	66.2853	53.178	0.00679926	0.00305741	0.00259	0.00177976	100	44.9669	38.0924	26.1758
		EAVTPILINEQQGK	NA	0.0161716	0.0064684	0.00364529	0.000741707	193.827	84.45	40.426	9.51366
		LPAQPAYYQPQR	NA	0.0175109	0.00685352	0.00450626		209.879	89.478	49.9741
		WIEPAQSSFGALQK	NA	0.0150114	0.00736106	0.00744788	0.00414588	179.921	96.1043	82.5965	53.178
* only measurement from one peptide was used
+ median of measurement from peptides with estimation of concentrations was used
