# Supplementary material for: Abundance of bacterial Type VI secretion system components measured by targeted proteomics
Source: Nat Commun. 2019 Jun 13;10:2584. doi: 10.1038/s41467-019-10466-9 (PMC6565705; doi:10.1038/s41467-019-10466-9)
Supplement: Supplementary file 6 — Supplementary Data 4 [file 41467_2019_10466_MOESM6_ESM.xlsx]

## Sheet: Supplementary Data 4
Index	Index_ Customer	Peptide Name	Peptide Sequence	Remarks	C-term	MW (average)
SpikeMix L #1
1	1	Peptide_0001	AAAQHNSPLSZGZB	Z=Carbamoylmethylated cysteine, K*/B= Lys U-13C6;U-15N2 , R*/X= Arg U-13C6;U-15N4	K*	1508.6
2	2	Peptide_0002	VITANX	Z=Carbamoylmethylated cysteine, K*/B= Lys U-13C6;U-15N2 , R*/X= Arg U-13C6;U-15N4	R*	682.704
3	3	Peptide_0003	FLINGB	Z=Carbamoylmethylated cysteine, K*/B= Lys U-13C6;U-15N2 , R*/X= Arg U-13C6;U-15N4	K*	698.773
4	4	Peptide_0004	ATZPTHB	Z=Carbamoylmethylated cysteine, K*/B= Lys U-13C6;U-15N2 , R*/X= Arg U-13C6;U-15N4	K*	821.865
5	5	Peptide_0005	AIAZVGDB	Z=Carbamoylmethylated cysteine, K*/B= Lys U-13C6;U-15N2 , R*/X= Arg U-13C6;U-15N4	K*	840.908
6	6	Peptide_0006	NLVLSQEX	Z=Carbamoylmethylated cysteine, K*/B= Lys U-13C6;U-15N2 , R*/X= Arg U-13C6;U-15N4	R*	968
7	7	Peptide_0007	IVDDALB	Z=Carbamoylmethylated cysteine, K*/B= Lys U-13C6;U-15N2 , R*/X= Arg U-13C6;U-15N4	K*	780.829
8	8	Peptide_0008	GTQVELTGB	Z=Carbamoylmethylated cysteine, K*/B= Lys U-13C6;U-15N2 , R*/X= Arg U-13C6;U-15N4	K*	939.973
9	9	Peptide_0009	FNSQLTINQAEQB	Z=Carbamoylmethylated cysteine, K*/B= Lys U-13C6;U-15N2 , R*/X= Arg U-13C6;U-15N4	K*	1528.59
10	10	Peptide_0010	IIGHTDSSGDASB	Z=Carbamoylmethylated cysteine, K*/B= Lys U-13C6;U-15N2 , R*/X= Arg U-13C6;U-15N4	K*	1295.28
11	11	Peptide_0011	TIQEPSILLEB	Z=Carbamoylmethylated cysteine, K*/B= Lys U-13C6;U-15N2 , R*/X= Arg U-13C6;U-15N4	K*	1278.41
12	12	Peptide_0012	EAYASFPALDFFIANPQEB	Z=Carbamoylmethylated cysteine, K*/B= Lys U-13C6;U-15N2 , R*/X= Arg U-13C6;U-15N4	K*	2166.31
13	13	Peptide_0013	DNTEVLIGLLHX	Z=Carbamoylmethylated cysteine, K*/B= Lys U-13C6;U-15N2 , R*/X= Arg U-13C6;U-15N4	R*	1389.49
14	14	Peptide_0014	NGTSQLNB	Z=Carbamoylmethylated cysteine, K*/B= Lys U-13C6;U-15N2 , R*/X= Arg U-13C6;U-15N4	K*	868.855
15	15	Peptide_0015	ENLDPLVIX	Z=Carbamoylmethylated cysteine, K*/B= Lys U-13C6;U-15N2 , R*/X= Arg U-13C6;U-15N4	R*	1078.15
16	16	Peptide_0016	TQQYLEPSDSNPQDAYNALB	Z=Carbamoylmethylated cysteine, K*/B= Lys U-13C6;U-15N2 , R*/X= Arg U-13C6;U-15N4	K*	2290.32
17	17	Peptide_0017	GLFSDVILB	Z=Carbamoylmethylated cysteine, K*/B= Lys U-13C6;U-15N2 , R*/X= Arg U-13C6;U-15N4	K*	999.124
18	18	Peptide_0018	THTIFDEPGEYGINX	Z=Carbamoylmethylated cysteine, K*/B= Lys U-13C6;U-15N2 , R*/X= Arg U-13C6;U-15N4	R*	1758.78
19	19	Peptide_0019	SSAIYNSGLB	Z=Carbamoylmethylated cysteine, K*/B= Lys U-13C6;U-15N2 , R*/X= Arg U-13C6;U-15N4	K*	1047.08
20	20	Peptide_0020	FEFIQATX	Z=Carbamoylmethylated cysteine, K*/B= Lys U-13C6;U-15N2 , R*/X= Arg U-13C6;U-15N4	R*	1021.06
21	21	Peptide_0021	WWQDTSVTDHLFX	Z=Carbamoylmethylated cysteine, K*/B= Lys U-13C6;U-15N2 , R*/X= Arg U-13C6;U-15N4	R*	1700.74
22	22	Peptide_0022	ASTQLB	Z=Carbamoylmethylated cysteine, K*/B= Lys U-13C6;U-15N2 , R*/X= Arg U-13C6;U-15N4	K*	654.676
23	23	Peptide_0023	FYLSDEQB	Z=Carbamoylmethylated cysteine, K*/B= Lys U-13C6;U-15N2 , R*/X= Arg U-13C6;U-15N4	K*	1037.04
24	24	Peptide_0024	IEIQIGPLB	Z=Carbamoylmethylated cysteine, K*/B= Lys U-13C6;U-15N2 , R*/X= Arg U-13C6;U-15N4	K*	1018.17
25	25	Peptide_0025	TEIEHLAQSDEX	Z=Carbamoylmethylated cysteine, K*/B= Lys U-13C6;U-15N2 , R*/X= Arg U-13C6;U-15N4	R*	1437.4
26	26	Peptide_0026	HILATWZSPTLLVDLX	Z=Carbamoylmethylated cysteine, K*/B= Lys U-13C6;U-15N2 , R*/X= Arg U-13C6;U-15N4	R*	1905.16
27	27	Peptide_0027	IADSYDFFTX	Z=Carbamoylmethylated cysteine, K*/B= Lys U-13C6;U-15N2 , R*/X= Arg U-13C6;U-15N4	R*	1244.24
28	28	Peptide_0028	LNLNDPASVX	Z=Carbamoylmethylated cysteine, K*/B= Lys U-13C6;U-15N2 , R*/X= Arg U-13C6;U-15N4	R*	1108.14
29	29	Peptide_0029	ENHLLIDAIB	Z=Carbamoylmethylated cysteine, K*/B= Lys U-13C6;U-15N2 , R*/X= Arg U-13C6;U-15N4	K*	1173.28
30	30	Peptide_0030	GESLSHLB	Z=Carbamoylmethylated cysteine, K*/B= Lys U-13C6;U-15N2 , R*/X= Arg U-13C6;U-15N4	K*	877.905
31	31	Peptide_0031	LFTTPVINLFEB	Z=Carbamoylmethylated cysteine, K*/B= Lys U-13C6;U-15N2 , R*/X= Arg U-13C6;U-15N4	K*	1429.62
32	32	Peptide_0032	STLFDX	Z=Carbamoylmethylated cysteine, K*/B= Lys U-13C6;U-15N2 , R*/X= Arg U-13C6;U-15N4	R*	747.731
33	33	Peptide_0033	GLSIHQLX	Z=Carbamoylmethylated cysteine, K*/B= Lys U-13C6;U-15N2 , R*/X= Arg U-13C6;U-15N4	R*	933.001
34	34	Peptide_0034	LTPEYEDLB	Z=Carbamoylmethylated cysteine, K*/B= Lys U-13C6;U-15N2 , R*/X= Arg U-13C6;U-15N4	K*	1115.15
35	35	Peptide_0035	DLEDLLNSX	Z=Carbamoylmethylated cysteine, K*/B= Lys U-13C6;U-15N2 , R*/X= Arg U-13C6;U-15N4	R*	1084.07
36	36	Peptide_0036	IZQSIEQSIAAHEPX	Z=Carbamoylmethylated cysteine, K*/B= Lys U-13C6;U-15N2 , R*/X= Arg U-13C6;U-15N4	R*	1748.85
37	37	Peptide_0037	ELSDLGFIPLVHZB	Z=Carbamoylmethylated cysteine, K*/B= Lys U-13C6;U-15N2 , R*/X= Arg U-13C6;U-15N4	K*	1635.84
38	38	Peptide_0038	GVEGGGLVEGLPVHTFB	Z=Carbamoylmethylated cysteine, K*/B= Lys U-13C6;U-15N2 , R*/X= Arg U-13C6;U-15N4	K*	1703.86
39	39	Peptide_0039	NLIGELAB	Z=Carbamoylmethylated cysteine, K*/B= Lys U-13C6;U-15N2 , R*/X= Arg U-13C6;U-15N4	K*	864.949
40	40	Peptide_0040	VVEDPAQPGHYB	Z=Carbamoylmethylated cysteine, K*/B= Lys U-13C6;U-15N2 , R*/X= Arg U-13C6;U-15N4	K*	1347.4
41	41	Peptide_0041	DFQGATDFDQSTLFB	Z=Carbamoylmethylated cysteine, K*/B= Lys U-13C6;U-15N2 , R*/X= Arg U-13C6;U-15N4	K*	1727.74
42	42	Peptide_0042	LEDLLDEVLB	Z=Carbamoylmethylated cysteine, K*/B= Lys U-13C6;U-15N2 , R*/X= Arg U-13C6;U-15N4	K*	1194.29
43	43	Peptide_0043	AAFDVENTLTEEGGX	Z=Carbamoylmethylated cysteine, K*/B= Lys U-13C6;U-15N2 , R*/X= Arg U-13C6;U-15N4	R*	1618.59
44	44	Peptide_0044	VQLTYDVEIGDGB	Z=Carbamoylmethylated cysteine, K*/B= Lys U-13C6;U-15N2 , R*/X= Arg U-13C6;U-15N4	K*	1444.51
45	45	Peptide_0045	ISNNEX	Z=Carbamoylmethylated cysteine, K*/B= Lys U-13C6;U-15N2 , R*/X= Arg U-13C6;U-15N4	R*	741.685
46	46	Peptide_0046	NTDQVX	Z=Carbamoylmethylated cysteine, K*/B= Lys U-13C6;U-15N2 , R*/X= Arg U-13C6;U-15N4	R*	741.685
47	47	Peptide_0047	SGSIDPVIGX	Z=Carbamoylmethylated cysteine, K*/B= Lys U-13C6;U-15N2 , R*/X= Arg U-13C6;U-15N4	R*	1010.04
48	48	Peptide_0048	TIAATTWAEYB	Z=Carbamoylmethylated cysteine, K*/B= Lys U-13C6;U-15N2 , R*/X= Arg U-13C6;U-15N4	K*	1262.33
49	49	Peptide_0049	GTPPGYVGYGQGGVLTEAVX	Z=Carbamoylmethylated cysteine, K*/B= Lys U-13C6;U-15N2 , R*/X= Arg U-13C6;U-15N4	R*	1988.1
50	50	Peptide_0050	FIEDZIB	Z=Carbamoylmethylated cysteine, K*/B= Lys U-13C6;U-15N2 , R*/X= Arg U-13C6;U-15N4	K*	932.015
51	51	Peptide_0051	VALTQNAQPVB	Z=Carbamoylmethylated cysteine, K*/B= Lys U-13C6;U-15N2 , R*/X= Arg U-13C6;U-15N4	K*	1176.29
52	52	Peptide_0052	HVVSQWQQLB	Z=Carbamoylmethylated cysteine, K*/B= Lys U-13C6;U-15N2 , R*/X= Arg U-13C6;U-15N4	K*	1260.36
53	53	Peptide_0053	DEHPLQLVQEALGVQPB	Z=Carbamoylmethylated cysteine, K*/B= Lys U-13C6;U-15N2 , R*/X= Arg U-13C6;U-15N4	K*	1909.07
54	54	Peptide_0054	TQDDVLLDQGDWVTELB	Z=Carbamoylmethylated cysteine, K*/B= Lys U-13C6;U-15N2 , R*/X= Arg U-13C6;U-15N4	K*	1983.06
55	55	Peptide_0055	IALLQGLINQLPLLIB	Z=Carbamoylmethylated cysteine, K*/B= Lys U-13C6;U-15N2 , R*/X= Arg U-13C6;U-15N4	K*	1768.15
56	56	Peptide_0056	VGSTVDVEQX	Z=Carbamoylmethylated cysteine, K*/B= Lys U-13C6;U-15N2 , R*/X= Arg U-13C6;U-15N4	R*	1099.09
57	57	Peptide_0057	DLLDTIISSX	Z=Carbamoylmethylated cysteine, K*/B= Lys U-13C6;U-15N2 , R*/X= Arg U-13C6;U-15N4	R*	1142.19
58	58	Peptide_0058	SGVSYFEIEPHHELYQX	Z=Carbamoylmethylated cysteine, K*/B= Lys U-13C6;U-15N2 , R*/X= Arg U-13C6;U-15N4	R*	2101.17
59	59	Peptide_0059	FIPPILHIEASDTLTSNLB	Z=Carbamoylmethylated cysteine, K*/B= Lys U-13C6;U-15N2 , R*/X= Arg U-13C6;U-15N4	K*	2117.36
60	60	Peptide_0060	NQYVPANIEEFX	Z=Carbamoylmethylated cysteine, K*/B= Lys U-13C6;U-15N2 , R*/X= Arg U-13C6;U-15N4	R*	1489.52
61	61	Peptide_0061	VGDEIDYLB	Z=Carbamoylmethylated cysteine, K*/B= Lys U-13C6;U-15N2 , R*/X= Arg U-13C6;U-15N4	K*	1059.09
62	62	Peptide_0062	FFEILEQLX	Z=Carbamoylmethylated cysteine, K*/B= Lys U-13C6;U-15N2 , R*/X= Arg U-13C6;U-15N4	R*	1204.31
63	63	Peptide_0063	ILDLLNX	Z=Carbamoylmethylated cysteine, K*/B= Lys U-13C6;U-15N2 , R*/X= Arg U-13C6;U-15N4	R*	865.951
64	64	Peptide_0064	AAFSPFSAIPDQIX	Z=Carbamoylmethylated cysteine, K*/B= Lys U-13C6;U-15N2 , R*/X= Arg U-13C6;U-15N4	R*	1529.63
65	65	Peptide_0065	FEQQAB	Z=Carbamoylmethylated cysteine, K*/B= Lys U-13C6;U-15N2 , R*/X= Arg U-13C6;U-15N4	K*	757.754
66	66	Peptide_0066	IESIESLNHLVAX	Z=Carbamoylmethylated cysteine, K*/B= Lys U-13C6;U-15N2 , R*/X= Arg U-13C6;U-15N4	R*	1490.59
67	67	Peptide_0067	VWVNEAGTEIHVB	Z=Carbamoylmethylated cysteine, K*/B= Lys U-13C6;U-15N2 , R*/X= Arg U-13C6;U-15N4	K*	1489.59
68	68	Peptide_0068	VVIEAGSEITVB	Z=Carbamoylmethylated cysteine, K*/B= Lys U-13C6;U-15N2 , R*/X= Arg U-13C6;U-15N4	K*	1252.38
69	69	Peptide_0069	TAELAB	Z=Carbamoylmethylated cysteine, K*/B= Lys U-13C6;U-15N2 , R*/X= Arg U-13C6;U-15N4	K*	639.662
70	70	Peptide_0070	ATPDFPTHFPB	Z=Carbamoylmethylated cysteine, K*/B= Lys U-13C6;U-15N2 , R*/X= Arg U-13C6;U-15N4	K*	1265.34
71	71	Peptide_0071	TVPNELQSYLPB	Z=Carbamoylmethylated cysteine, K*/B= Lys U-13C6;U-15N2 , R*/X= Arg U-13C6;U-15N4	K*	1396.51
72	72	Peptide_0072	AVPLLYNALSSGEB	Z=Carbamoylmethylated cysteine, K*/B= Lys U-13C6;U-15N2 , R*/X= Arg U-13C6;U-15N4	K*	1469.6
73	73	Peptide_0073	ITWDHVNAGTSGSDDWX	Z=Carbamoylmethylated cysteine, K*/B= Lys U-13C6;U-15N2 , R*/X= Arg U-13C6;U-15N4	R*	1926.89
74	74	Peptide_0074	SDFTQNVTVSLSYX	Z=Carbamoylmethylated cysteine, K*/B= Lys U-13C6;U-15N2 , R*/X= Arg U-13C6;U-15N4	R*	1626.66
75	75	Peptide_0075	SLEEFAVSLSPIYGX	Z=Carbamoylmethylated cysteine, K*/B= Lys U-13C6;U-15N2 , R*/X= Arg U-13C6;U-15N4	R*	1677.79
76	76	Peptide_0076	LTNDSEEIX	Z=Carbamoylmethylated cysteine, K*/B= Lys U-13C6;U-15N2 , R*/X= Arg U-13C6;U-15N4	R*	1086.04
77	77	Peptide_0077	LHQLFEQQQTEYB	Z=Carbamoylmethylated cysteine, K*/B= Lys U-13C6;U-15N2 , R*/X= Arg U-13C6;U-15N4	K*	1699.78
78	78	Peptide_0078	VDYVQGLLEQGDVTNAQB	Z=Carbamoylmethylated cysteine, K*/B= Lys U-13C6;U-15N2 , R*/X= Arg U-13C6;U-15N4	K*	1985.08
79	79	Peptide_0079	IETQYHSLLB	Z=Carbamoylmethylated cysteine, K*/B= Lys U-13C6;U-15N2 , R*/X= Arg U-13C6;U-15N4	K*	1239.34
80	80	Peptide_0080	LLVPHDPQX	Z=Carbamoylmethylated cysteine, K*/B= Lys U-13C6;U-15N2 , R*/X= Arg U-13C6;U-15N4	R*	1084.16
81	81	Peptide_0081	LEDIELLSEHFVX	Z=Carbamoylmethylated cysteine, K*/B= Lys U-13C6;U-15N2 , R*/X= Arg U-13C6;U-15N4	R*	1609.71
82	82	Peptide_0082	VFNLQHNTX	Z=Carbamoylmethylated cysteine, K*/B= Lys U-13C6;U-15N2 , R*/X= Arg U-13C6;U-15N4	R*	1138.17
83	83	Peptide_0083	LFQYPITLPX	Z=Carbamoylmethylated cysteine, K*/B= Lys U-13C6;U-15N2 , R*/X= Arg U-13C6;U-15N4	R*	1257.41
84	84	Peptide_0084	LVSATHVNLLDQVX	Z=Carbamoylmethylated cysteine, K*/B= Lys U-13C6;U-15N2 , R*/X= Arg U-13C6;U-15N4	R*	1574.71
85	85	Peptide_0085	EFTEIHPQLSX	Z=Carbamoylmethylated cysteine, K*/B= Lys U-13C6;U-15N2 , R*/X= Arg U-13C6;U-15N4	R*	1366.41
86	86	Peptide_0086	GDGFDSFISFVX	Z=Carbamoylmethylated cysteine, K*/B= Lys U-13C6;U-15N2 , R*/X= Arg U-13C6;U-15N4	R*	1356.37
87	87	Peptide_0087	EELAFLB	Z=Carbamoylmethylated cysteine, K*/B= Lys U-13C6;U-15N2 , R*/X= Arg U-13C6;U-15N4	K*	856.925
88	88	Peptide_0088	ILQEYLSFPEAFHFFDVB	Z=Carbamoylmethylated cysteine, K*/B= Lys U-13C6;U-15N2 , R*/X= Arg U-13C6;U-15N4	K*	2238.46
89	89	Peptide_0089	IVPSSX	Z=Carbamoylmethylated cysteine, K*/B= Lys U-13C6;U-15N2 , R*/X= Arg U-13C6;U-15N4	R*	667.689
90	90	Peptide_0090	FADFLPSGB	Z=Carbamoylmethylated cysteine, K*/B= Lys U-13C6;U-15N2 , R*/X= Arg U-13C6;U-15N4	K*	989.045
91	91	Peptide_0091	EYNFYQLVELLQB	Z=Carbamoylmethylated cysteine, K*/B= Lys U-13C6;U-15N2 , R*/X= Arg U-13C6;U-15N4	K*	1694.84
92	92	Peptide_0092	LINLVYX	Z=Carbamoylmethylated cysteine, K*/B= Lys U-13C6;U-15N2 , R*/X= Arg U-13C6;U-15N4	R*	900.01
93	93	Peptide_0093	SQQLALGB	Z=Carbamoylmethylated cysteine, K*/B= Lys U-13C6;U-15N2 , R*/X= Arg U-13C6;U-15N4	K*	851.911
94	94	Peptide_0094	GETPINWZB	Z=Carbamoylmethylated cysteine, K*/B= Lys U-13C6;U-15N2 , R*/X= Arg U-13C6;U-15N4	K*	1112.18
95	95	Peptide_0095	VPYDPIENPVB	Z=Carbamoylmethylated cysteine, K*/B= Lys U-13C6;U-15N2 , R*/X= Arg U-13C6;U-15N4	K*	1278.37
96	96	Peptide_0096	IPTEVLITDX	Z=Carbamoylmethylated cysteine, K*/B= Lys U-13C6;U-15N2 , R*/X= Arg U-13C6;U-15N4	R*	1166.26
97	97	Peptide_0097	IAPSEEGYDIAB	Z=Carbamoylmethylated cysteine, K*/B= Lys U-13C6;U-15N2 , R*/X= Arg U-13C6;U-15N4	K*	1300.33
98	98	Peptide_0098	EQIGAWB	Z=Carbamoylmethylated cysteine, K*/B= Lys U-13C6;U-15N2 , R*/X= Arg U-13C6;U-15N4	K*	838.87
99	99	Peptide_0099	YLGLTAPX	Z=Carbamoylmethylated cysteine, K*/B= Lys U-13C6;U-15N2 , R*/X= Arg U-13C6;U-15N4	R*	899.967
100	100	Peptide_0100	AVSIQLDB	Z=Carbamoylmethylated cysteine, K*/B= Lys U-13C6;U-15N2 , R*/X= Arg U-13C6;U-15N4	K*	880.948
101	101	Peptide_0101	ELISLQLPGIPLTPLPVAPX	Z=Carbamoylmethylated cysteine, K*/B= Lys U-13C6;U-15N2 , R*/X= Arg U-13C6;U-15N4	R*	2134.49
102	102	Peptide_0102	DVHSVQGDTTTIDVSPVX	Z=Carbamoylmethylated cysteine, K*/B= Lys U-13C6;U-15N2 , R*/X= Arg U-13C6;U-15N4	R*	1935.98
103	103	Peptide_0103	LFEZLSZVZGELATFTDESX	Z=Carbamoylmethylated cysteine, K*/B= Lys U-13C6;U-15N2 , R*/X= Arg U-13C6;U-15N4	R*	2404.59
104	104	Peptide_0104	SLHPEX	Z=Carbamoylmethylated cysteine, K*/B= Lys U-13C6;U-15N2 , R*/X= Arg U-13C6;U-15N4	R*	747.734
105	105	Peptide_0105	AIYDAGTEVHLB	Z=Carbamoylmethylated cysteine, K*/B= Lys U-13C6;U-15N2 , R*/X= Arg U-13C6;U-15N4	K*	1324.4
106	106	Peptide_0106	LDZSSEIGGSLQQB	Z=Carbamoylmethylated cysteine, K*/B= Lys U-13C6;U-15N2 , R*/X= Arg U-13C6;U-15N4	K*	1529.59
107	107	Peptide_0107	GPAPVZEVZEEAB	Z=Carbamoylmethylated cysteine, K*/B= Lys U-13C6;U-15N2 , R*/X= Arg U-13C6;U-15N4	K*	1453.56
108	108	Peptide_0108	LVLEAGNELTIB	Z=Carbamoylmethylated cysteine, K*/B= Lys U-13C6;U-15N2 , R*/X= Arg U-13C6;U-15N4	K*	1307.46
109	109	Peptide_0109	HNQHLTVEGESX	Z=Carbamoylmethylated cysteine, K*/B= Lys U-13C6;U-15N2 , R*/X= Arg U-13C6;U-15N4	R*	1416.39
110	110	Peptide_0110	DLSFDSPB	Z=Carbamoylmethylated cysteine, K*/B= Lys U-13C6;U-15N2 , R*/X= Arg U-13C6;U-15N4	K*	915.906
111	111	Peptide_0111	EIPDFVB	Z=Carbamoylmethylated cysteine, K*/B= Lys U-13C6;U-15N2 , R*/X= Arg U-13C6;U-15N4	K*	854.909
112	112	Peptide_0112	EAVTPILINEQQGB	Z=Carbamoylmethylated cysteine, K*/B= Lys U-13C6;U-15N2 , R*/X= Arg U-13C6;U-15N4	K*	1547.67
113	113	Peptide_0113	LPAQPAYYQPQX	Z=Carbamoylmethylated cysteine, K*/B= Lys U-13C6;U-15N2 , R*/X= Arg U-13C6;U-15N4	R*	1441.52
114	114	Peptide_0114	WIEPAQSSFGALQB	Z=Carbamoylmethylated cysteine, K*/B= Lys U-13C6;U-15N2 , R*/X= Arg U-13C6;U-15N4	K*	1569.68
115	115	Peptide_0115	SDEPLLLAGVX	Z=Carbamoylmethylated cysteine, K*/B= Lys U-13C6;U-15N2 , R*/X= Arg U-13C6;U-15N4	R*	1179.26
116	116	Peptide_0116	TAIEQFQB	Z=Carbamoylmethylated cysteine, K*/B= Lys U-13C6;U-15N2 , R*/X= Arg U-13C6;U-15N4	K*	972.016
117	117	Peptide_0117	IALDSSHEVGASLQHB	Z=Carbamoylmethylated cysteine, K*/B= Lys U-13C6;U-15N2 , R*/X= Arg U-13C6;U-15N4	K*	1699.78
118	118	Peptide_0118	HTFYSLTLVPALEX	Z=Carbamoylmethylated cysteine, K*/B= Lys U-13C6;U-15N2 , R*/X= Arg U-13C6;U-15N4	R*	1656.81
119	119	Peptide_0119	DIAYQQPNYEHFDAPGX	Z=Carbamoylmethylated cysteine, K*/B= Lys U-13C6;U-15N2 , R*/X= Arg U-13C6;U-15N4	R*	2031.04
120	120	Peptide_0120	NYDYVLTPGQFB	Z=Carbamoylmethylated cysteine, K*/B= Lys U-13C6;U-15N2 , R*/X= Arg U-13C6;U-15N4	K*	1452.53
121	121	Peptide_0121	EYHLLMLFB	Z=Carbamoylmethylated cysteine, K*/B= Lys U-13C6;U-15N2 , R*/X= Arg U-13C6;U-15N4	K*	1201.4
122	122	Peptide_0122	DDSMFMSSDYDQIB	Z=Carbamoylmethylated cysteine, K*/B= Lys U-13C6;U-15N2 , R*/X= Arg U-13C6;U-15N4	K*	1689.74
123	123	Peptide_0123	VLWMLFALTVLTAZSSSDB	Z=Carbamoylmethylated cysteine, K*/B= Lys U-13C6;U-15N2 , R*/X= Arg U-13C6;U-15N4	K*	2150.48
124	124	Peptide_0124	LFTHIIYPEAGLASDNFX	Z=Carbamoylmethylated cysteine, K*/B= Lys U-13C6;U-15N2 , R*/X= Arg U-13C6;U-15N4	R*	2074.23
125	125	Peptide_0125	EVLDPLNB	Z=Carbamoylmethylated cysteine, K*/B= Lys U-13C6;U-15N2 , R*/X= Arg U-13C6;U-15N4	K*	934.996
126	126	Peptide_0126	LVNADPIYTLB	Z=Carbamoylmethylated cysteine, K*/B= Lys U-13C6;U-15N2 , R*/X= Arg U-13C6;U-15N4	K*	1254.39
127	127	Peptide_0127	INAEADANPFTEX	Z=Carbamoylmethylated cysteine, K*/B= Lys U-13C6;U-15N2 , R*/X= Arg U-13C6;U-15N4	R*	1457.44
128	128	Peptide_0128	DLYVADYTNTWX	Z=Carbamoylmethylated cysteine, K*/B= Lys U-13C6;U-15N2 , R*/X= Arg U-13C6;U-15N4	R*	1526.54
129	129	Peptide_0129	EVLAQIVX	Z=Carbamoylmethylated cysteine, K*/B= Lys U-13C6;U-15N2 , R*/X= Arg U-13C6;U-15N4	R*	937.029
130	130	Peptide_0130	LISLFEGINX	Z=Carbamoylmethylated cysteine, K*/B= Lys U-13C6;U-15N2 , R*/X= Arg U-13C6;U-15N4	R*	1171.28
131	131	Peptide_0131	NNPIVVGEAGVGB	Z=Carbamoylmethylated cysteine, K*/B= Lys U-13C6;U-15N2 , R*/X= Arg U-13C6;U-15N4	K*	1261.35
132	132	Peptide_0132	GLNSVYEB	Z=Carbamoylmethylated cysteine, K*/B= Lys U-13C6;U-15N2 , R*/X= Arg U-13C6;U-15N4	K*	916.938
133	133	Peptide_0133	NAANPLQAAAETPLGX	Z=Carbamoylmethylated cysteine, K*/B= Lys U-13C6;U-15N2 , R*/X= Arg U-13C6;U-15N4	R*	1603.67
134	134	Peptide_0134	DYQDQLX	Z=Carbamoylmethylated cysteine, K*/B= Lys U-13C6;U-15N2 , R*/X= Arg U-13C6;U-15N4	R*	946.895
135	135	Peptide_0135	LLSADLLX	Z=Carbamoylmethylated cysteine, K*/B= Lys U-13C6;U-15N2 , R*/X= Arg U-13C6;U-15N4	R*	910.004
136	136	Peptide_0136	FTTVIEB	Z=Carbamoylmethylated cysteine, K*/B= Lys U-13C6;U-15N2 , R*/X= Arg U-13C6;U-15N4	K*	844.915
137	137	Peptide_0137	FDFHHLDEADX	Z=Carbamoylmethylated cysteine, K*/B= Lys U-13C6;U-15N2 , R*/X= Arg U-13C6;U-15N4	R*	1411.37
138	138	Peptide_0138	LPSLLELB	Z=Carbamoylmethylated cysteine, K*/B= Lys U-13C6;U-15N2 , R*/X= Arg U-13C6;U-15N4	K*	920.067
139	139	Peptide_0139	NLQPIEDNPLX	Z=Carbamoylmethylated cysteine, K*/B= Lys U-13C6;U-15N2 , R*/X= Arg U-13C6;U-15N4	R*	1318.37
140	140	Peptide_0140	SFQPQLEB	Z=Carbamoylmethylated cysteine, K*/B= Lys U-13C6;U-15N2 , R*/X= Arg U-13C6;U-15N4	K*	984.027
141	141	Peptide_0141	LGLSYEETIX	Z=Carbamoylmethylated cysteine, K*/B= Lys U-13C6;U-15N2 , R*/X= Arg U-13C6;U-15N4	R*	1190.24
142	142	Peptide_0142	VLDLLEEEVAB	Z=Carbamoylmethylated cysteine, K*/B= Lys U-13C6;U-15N2 , R*/X= Arg U-13C6;U-15N4	K*	1265.37
143	143	Peptide_0143	TLYDADB	Z=Carbamoylmethylated cysteine, K*/B= Lys U-13C6;U-15N2 , R*/X= Arg U-13C6;U-15N4	K*	832.818
144	144	Peptide_0144	ETPLASLLFDDVEB	Z=Carbamoylmethylated cysteine, K*/B= Lys U-13C6;U-15N2 , R*/X= Arg U-13C6;U-15N4	K*	1584.69
145	145	Peptide_0145	VFTILSX	Z=Carbamoylmethylated cysteine, K*/B= Lys U-13C6;U-15N2 , R*/X= Arg U-13C6;U-15N4	R*	844.932
146	146	Peptide_0146	TLTEZDNIEQIYX	Z=Carbamoylmethylated cysteine, K*/B= Lys U-13C6;U-15N2 , R*/X= Arg U-13C6;U-15N4	R*	1664.73
147	147	Peptide_0147	GDNPNVLIDAATPLFGLSLX	Z=Carbamoylmethylated cysteine, K*/B= Lys U-13C6;U-15N2 , R*/X= Arg U-13C6;U-15N4	R*	2093.27
148	148	Peptide_0148	FHNETWGGEB	Z=Carbamoylmethylated cysteine, K*/B= Lys U-13C6;U-15N2 , R*/X= Arg U-13C6;U-15N4	K*	1212.19
149	149	Peptide_0149	ADQDSFNPLTLX	Z=Carbamoylmethylated cysteine, K*/B= Lys U-13C6;U-15N2 , R*/X= Arg U-13C6;U-15N4	R*	1386.4
150	150	Peptide_0150	GPDAWDVLESIB	Z=Carbamoylmethylated cysteine, K*/B= Lys U-13C6;U-15N2 , R*/X= Arg U-13C6;U-15N4	K*	1337.4
151	151	Peptide_0151	NVSNILNTX	Z=Carbamoylmethylated cysteine, K*/B= Lys U-13C6;U-15N2 , R*/X= Arg U-13C6;U-15N4	R*	1040.07
152	152	Peptide_0152	VQFSLLLDQSX	Z=Carbamoylmethylated cysteine, K*/B= Lys U-13C6;U-15N2 , R*/X= Arg U-13C6;U-15N4	R*	1315.41
153	153	Peptide_0153	FHITATINSEALHEB	Z=Carbamoylmethylated cysteine, K*/B= Lys U-13C6;U-15N2 , R*/X= Arg U-13C6;U-15N4	K*	1718.83
154	154	Peptide_0154	LQSLLNSEESX	Z=Carbamoylmethylated cysteine, K*/B= Lys U-13C6;U-15N2 , R*/X= Arg U-13C6;U-15N4	R*	1285.3
155	155	Peptide_0155	GPLGNIPAFX	Z=Carbamoylmethylated cysteine, K*/B= Lys U-13C6;U-15N2 , R*/X= Arg U-13C6;U-15N4	R*	1051.13
156	156	Peptide_0156	TLVVGDFB	Z=Carbamoylmethylated cysteine, K*/B= Lys U-13C6;U-15N2 , R*/X= Arg U-13C6;U-15N4	K*	885.967
157	157	Peptide_0157	SLADFAPDAVASQVPELB	Z=Carbamoylmethylated cysteine, K*/B= Lys U-13C6;U-15N2 , R*/X= Arg U-13C6;U-15N4	K*	1866
158	158	Peptide_0158	YIPATGDAQAEVELPLB	Z=Carbamoylmethylated cysteine, K*/B= Lys U-13C6;U-15N2 , R*/X= Arg U-13C6;U-15N4	K*	1822.97
159	159	Peptide_0159	EAVATEQTIX	Z=Carbamoylmethylated cysteine, K*/B= Lys U-13C6;U-15N2 , R*/X= Arg U-13C6;U-15N4	R*	1127.14
160	160	Peptide_0160	DLQQVGVPX	Z=Carbamoylmethylated cysteine, K*/B= Lys U-13C6;U-15N2 , R*/X= Arg U-13C6;U-15N4	R*	1021.06
161	161	Peptide_0161	IGSYGTDVDX	Z=Carbamoylmethylated cysteine, K*/B= Lys U-13C6;U-15N2 , R*/X= Arg U-13C6;U-15N4	R*	1092.05
162	162	Peptide_0162	AGENISNYTQAYEB	Z=Carbamoylmethylated cysteine, K*/B= Lys U-13C6;U-15N2 , R*/X= Arg U-13C6;U-15N4	K*	1595.59
163	163	Peptide_0163	STVEINX	Z=Carbamoylmethylated cysteine, K*/B= Lys U-13C6;U-15N2 , R*/X= Arg U-13C6;U-15N4	R*	827.817
164	164	Peptide_0164	IQEELNX	Z=Carbamoylmethylated cysteine, K*/B= Lys U-13C6;U-15N2 , R*/X= Arg U-13C6;U-15N4	R*	910.906
165	165	Peptide_0165	VAIGALSAPX	Z=Carbamoylmethylated cysteine, K*/B= Lys U-13C6;U-15N2 , R*/X= Arg U-13C6;U-15N4	R*	964.054
166	166	Peptide_0166	NHPELLPVSGX	Z=Carbamoylmethylated cysteine, K*/B= Lys U-13C6;U-15N2 , R*/X= Arg U-13C6;U-15N4	R*	1228.29
167	167	Peptide_0167	ELLASSGX	Z=Carbamoylmethylated cysteine, K*/B= Lys U-13C6;U-15N2 , R*/X= Arg U-13C6;U-15N4	R*	841.844
168	168	Peptide_0168	ADVAFAVPX	Z=Carbamoylmethylated cysteine, K*/B= Lys U-13C6;U-15N2 , R*/X= Arg U-13C6;U-15N4	R*	955.003
169	169	Peptide_0169	AGETPX	Z=Carbamoylmethylated cysteine, K*/B= Lys U-13C6;U-15N2 , R*/X= Arg U-13C6;U-15N4	R*	639.593
170	170	Peptide_0170	IYPGFX	Z=Carbamoylmethylated cysteine, K*/B= Lys U-13C6;U-15N2 , R*/X= Arg U-13C6;U-15N4	R*	761.802
171	171	Peptide_0171	LGAQPGEX	Z=Carbamoylmethylated cysteine, K*/B= Lys U-13C6;U-15N2 , R*/X= Arg U-13C6;U-15N4	R*	836.827
172	172	Peptide_0172	YGLVSTLTEX	Z=Carbamoylmethylated cysteine, K*/B= Lys U-13C6;U-15N2 , R*/X= Arg U-13C6;U-15N4	R*	1148.2
173	173	Peptide_0173	NIGLPZALLGAPSAEX	Z=Carbamoylmethylated cysteine, K*/B= Lys U-13C6;U-15N2 , R*/X= Arg U-13C6;U-15N4	R*	1648.82
174	174	Peptide_0174	VPALELX	Z=Carbamoylmethylated cysteine, K*/B= Lys U-13C6;U-15N2 , R*/X= Arg U-13C6;U-15N4	R*	806.884
175	175	Peptide_0175	LLLADEPTAALDPLNAEX	Z=Carbamoylmethylated cysteine, K*/B= Lys U-13C6;U-15N2 , R*/X= Arg U-13C6;U-15N4	R*	1932.07
176	176	Peptide_0176	AAGLEVLAIX	Z=Carbamoylmethylated cysteine, K*/B= Lys U-13C6;U-15N2 , R*/X= Arg U-13C6;U-15N4	R*	1022.13
177	177	Peptide_0177	GAZTVVATHDEX	Z=Carbamoylmethylated cysteine, K*/B= Lys U-13C6;U-15N2 , R*/X= Arg U-13C6;U-15N4	R*	1325.34
178	178	Peptide_0178	IQQGLDPEQGLAYVX	Z=Carbamoylmethylated cysteine, K*/B= Lys U-13C6;U-15N2 , R*/X= Arg U-13C6;U-15N4	R*	1696.79
179	179	Peptide_0179	EVIDGLQX	Z=Carbamoylmethylated cysteine, K*/B= Lys U-13C6;U-15N2 , R*/X= Arg U-13C6;U-15N4	R*	938.959
180	180	Peptide_0180	VVLLVTDAGALX	Z=Carbamoylmethylated cysteine, K*/B= Lys U-13C6;U-15N2 , R*/X= Arg U-13C6;U-15N4	R*	1236.4
181	181	Peptide_0181	ADGTAVLSDFGIAB	Z=Carbamoylmethylated cysteine, K*/B= Lys U-13C6;U-15N2 , R*/X= Arg U-13C6;U-15N4	K*	1372.44
182	182	Peptide_0182	APQVVTAWTADX	Z=Carbamoylmethylated cysteine, K*/B= Lys U-13C6;U-15N2 , R*/X= Arg U-13C6;U-15N4	R*	1324.38
183	183	Peptide_0183	TGLAQVNEX	Z=Carbamoylmethylated cysteine, K*/B= Lys U-13C6;U-15N2 , R*/X= Arg U-13C6;U-15N4	R*	996.998
184	184	Peptide_0184	GAPDNITALVVX	Z=Carbamoylmethylated cysteine, K*/B= Lys U-13C6;U-15N2 , R*/X= Arg U-13C6;U-15N4	R*	1235.32
185	185	Peptide_0185	DHSYVQELLDNALISEEEAX	Z=Carbamoylmethylated cysteine, K*/B= Lys U-13C6;U-15N2 , R*/X= Arg U-13C6;U-15N4	R*	2341.38
186	186	Peptide_0186	IPAASSLPAYVGALX	Z=Carbamoylmethylated cysteine, K*/B= Lys U-13C6;U-15N2 , R*/X= Arg U-13C6;U-15N4	R*	1495.66
187	187	Peptide_0187	GNQASZLWAGDSX	Z=Carbamoylmethylated cysteine, K*/B= Lys U-13C6;U-15N2 , R*/X= Arg U-13C6;U-15N4	R*	1431.42
188	188	Peptide_0188	GDFVSX	Z=Carbamoylmethylated cysteine, K*/B= Lys U-13C6;U-15N2 , R*/X= Arg U-13C6;U-15N4	R*	689.651
189	189	Peptide_0189	SEAVTPAQX	Z=Carbamoylmethylated cysteine, K*/B= Lys U-13C6;U-15N2 , R*/X= Arg U-13C6;U-15N4	R*	967.957
190	190	Peptide_0190	IEQSLISGNLLX	Z=Carbamoylmethylated cysteine, K*/B= Lys U-13C6;U-15N2 , R*/X= Arg U-13C6;U-15N4	R*	1352.47
191	191	Peptide_0191	YQGLPPAPAFGX	Z=Carbamoylmethylated cysteine, K*/B= Lys U-13C6;U-15N2 , R*/X= Arg U-13C6;U-15N4	R*	1283.37
192	192	Peptide_0192	LAALAQHAZDGASHWWGX	Z=Carbamoylmethylated cysteine, K*/B= Lys U-13C6;U-15N2 , R*/X= Arg U-13C6;U-15N4	R*	2017.12
193	193	Peptide_0193	IQELYQQLGVX	Z=Carbamoylmethylated cysteine, K*/B= Lys U-13C6;U-15N2 , R*/X= Arg U-13C6;U-15N4	R*	1356.46
194	194	Peptide_0194	LGSLVGQEEEGAX	Z=Carbamoylmethylated cysteine, K*/B= Lys U-13C6;U-15N2 , R*/X= Arg U-13C6;U-15N4	R*	1354.36
195	195	Peptide_0195	LLEAVAX	Z=Carbamoylmethylated cysteine, K*/B= Lys U-13C6;U-15N2 , R*/X= Arg U-13C6;U-15N4	R*	780.847
196	196	Peptide_0196	LLDQSDLEX	Z=Carbamoylmethylated cysteine, K*/B= Lys U-13C6;U-15N2 , R*/X= Arg U-13C6;U-15N4	R*	1098.1
197	197	Peptide_0197	EVAFGEX	Z=Carbamoylmethylated cysteine, K*/B= Lys U-13C6;U-15N2 , R*/X= Arg U-13C6;U-15N4	R*	816.793
198	198	Peptide_0198	NTIAHPAPASLX	Z=Carbamoylmethylated cysteine, K*/B= Lys U-13C6;U-15N2 , R*/X= Arg U-13C6;U-15N4	R*	1257.33
199	199	Peptide_0199	LAADAEPVFB	Z=Carbamoylmethylated cysteine, K*/B= Lys U-13C6;U-15N2 , R*/X= Arg U-13C6;U-15N4	K*	1068.14
200	200	Peptide_0200	SDTEPVATNASAEGX	Z=Carbamoylmethylated cysteine, K*/B= Lys U-13C6;U-15N2 , R*/X= Arg U-13C6;U-15N4	R*	1514.44
201	201	Peptide_0201	DEFQPLLLX	Z=Carbamoylmethylated cysteine, K*/B= Lys U-13C6;U-15N2 , R*/X= Arg U-13C6;U-15N4	R*	1140.22
202	202	Peptide_0202	ADVPGESLX	Z=Carbamoylmethylated cysteine, K*/B= Lys U-13C6;U-15N2 , R*/X= Arg U-13C6;U-15N4	R*	952.942
203	203	Peptide_0203	YVSQVQEVX	Z=Carbamoylmethylated cysteine, K*/B= Lys U-13C6;U-15N2 , R*/X= Arg U-13C6;U-15N4	R*	1117.15
204	204	Peptide_0204	YLETLVDGX	Z=Carbamoylmethylated cysteine, K*/B= Lys U-13C6;U-15N2 , R*/X= Arg U-13C6;U-15N4	R*	1075.11
205	205	Peptide_0205	AIAIPIVEB	Z=Carbamoylmethylated cysteine, K*/B= Lys U-13C6;U-15N2 , R*/X= Arg U-13C6;U-15N4	K*	961.119
206	206	Peptide_0206	AEALTGHLSX	Z=Carbamoylmethylated cysteine, K*/B= Lys U-13C6;U-15N2 , R*/X= Arg U-13C6;U-15N4	R*	1064.09
207	207	Peptide_0207	TLDEQTX	Z=Carbamoylmethylated cysteine, K*/B= Lys U-13C6;U-15N2 , R*/X= Arg U-13C6;U-15N4	R*	871.827
208	208	Peptide_0208	DTAFGX	Z=Carbamoylmethylated cysteine, K*/B= Lys U-13C6;U-15N2 , R*/X= Arg U-13C6;U-15N4	R*	675.625
209	209	Peptide_0209	FEPAALEAX	Z=Carbamoylmethylated cysteine, K*/B= Lys U-13C6;U-15N2 , R*/X= Arg U-13C6;U-15N4	R*	1013.04
210	210	Peptide_0210	GLVEGLVDVLX	Z=Carbamoylmethylated cysteine, K*/B= Lys U-13C6;U-15N2 , R*/X= Arg U-13C6;U-15N4	R*	1179.3
211	211	Peptide_0211	AVADSFEDLB	Z=Carbamoylmethylated cysteine, K*/B= Lys U-13C6;U-15N2 , R*/X= Arg U-13C6;U-15N4	K*	1102.11
212	212	Peptide_0212	GNSEPLQDGETVX	Z=Carbamoylmethylated cysteine, K*/B= Lys U-13C6;U-15N2 , R*/X= Arg U-13C6;U-15N4	R*	1411.37
213	213	Peptide_0213	GPDNDWVLPDPEX	Z=Carbamoylmethylated cysteine, K*/B= Lys U-13C6;U-15N2 , R*/X= Arg U-13C6;U-15N4	R*	1519.5
214	214	Peptide_0214	ALASELFGX	Z=Carbamoylmethylated cysteine, K*/B= Lys U-13C6;U-15N2 , R*/X= Arg U-13C6;U-15N4	R*	973.018
215	215	Peptide_0215	NLIPDGISQFETLX	Z=Carbamoylmethylated cysteine, K*/B= Lys U-13C6;U-15N2 , R*/X= Arg U-13C6;U-15N4	R*	1612.72
216	216	Peptide_0216	TLVTADFAEIVX	Z=Carbamoylmethylated cysteine, K*/B= Lys U-13C6;U-15N2 , R*/X= Arg U-13C6;U-15N4	R*	1344.45
217	217	Peptide_0217	HEPSSPVPVLLB	Z=Carbamoylmethylated cysteine, K*/B= Lys U-13C6;U-15N2 , R*/X= Arg U-13C6;U-15N4	K*	1310.46
218	218	Peptide_0218	VGSAQGLDLGPLX	Z=Carbamoylmethylated cysteine, K*/B= Lys U-13C6;U-15N2 , R*/X= Arg U-13C6;U-15N4	R*	1292.38
219	219	Peptide_0219	FLEIDVDNFDAX	Z=Carbamoylmethylated cysteine, K*/B= Lys U-13C6;U-15N2 , R*/X= Arg U-13C6;U-15N4	R*	1463.48
220	220	Peptide_0220	VQIEYDVELYGAEB	Z=Carbamoylmethylated cysteine, K*/B= Lys U-13C6;U-15N2 , R*/X= Arg U-13C6;U-15N4	K*	1663.74
221	221	Peptide_0221	MGSTTSSQB	Z=Carbamoylmethylated cysteine, K*/B= Lys U-13C6;U-15N2 , R*/X= Arg U-13C6;U-15N4	K*	933.947
222	222	Peptide_0222	TGAEEMIMB	Z=Carbamoylmethylated cysteine, K*/B= Lys U-13C6;U-15N2 , R*/X= Arg U-13C6;U-15N4	K*	1017.14
223	223	Peptide_0223	TQLANLLTYMDGB	Z=Carbamoylmethylated cysteine, K*/B= Lys U-13C6;U-15N2 , R*/X= Arg U-13C6;U-15N4	K*	1475.63
224	224	Peptide_0224	IFTTPEYAGWX	Z=Carbamoylmethylated cysteine, K*/B= Lys U-13C6;U-15N2 , R*/X= Arg U-13C6;U-15N4	R*	1350.41
225	225	Peptide_0225	SIESIIAALDAB	Z=Carbamoylmethylated cysteine, K*/B= Lys U-13C6;U-15N2 , R*/X= Arg U-13C6;U-15N4	K*	1238.35
226	226	Peptide_0226	EAVETAVX	Z=Carbamoylmethylated cysteine, K*/B= Lys U-13C6;U-15N2 , R*/X= Arg U-13C6;U-15N4	R*	883.88
227	227	Peptide_0227	GTTWDQSPIFB	Z=Carbamoylmethylated cysteine, K*/B= Lys U-13C6;U-15N2 , R*/X= Arg U-13C6;U-15N4	K*	1287.34
228	228	Peptide_0228	LYGWZSX	Z=Carbamoylmethylated cysteine, K*/B= Lys U-13C6;U-15N2 , R*/X= Arg U-13C6;U-15N4	R*	950.994
229	229	Peptide_0229	LTDDEPGNLB	Z=Carbamoylmethylated cysteine, K*/B= Lys U-13C6;U-15N2 , R*/X= Arg U-13C6;U-15N4	K*	1109.11
230	230	Peptide_0230	VLTLNQLB	Z=Carbamoylmethylated cysteine, K*/B= Lys U-13C6;U-15N2 , R*/X= Arg U-13C6;U-15N4	K*	936.07
231	231	Peptide_0231	DLAWLFNTTSLFDHGPAAX	Z=Carbamoylmethylated cysteine, K*/B= Lys U-13C6;U-15N2 , R*/X= Arg U-13C6;U-15N4	R*	2142.26
232	232	Peptide_0232	VAQGEX	Z=Carbamoylmethylated cysteine, K*/B= Lys U-13C6;U-15N2 , R*/X= Arg U-13C6;U-15N4	R*	668.634
233	233	Peptide_0233	LQPSLLDX	Z=Carbamoylmethylated cysteine, K*/B= Lys U-13C6;U-15N2 , R*/X= Arg U-13C6;U-15N4	R*	951.013
234	234	Peptide_0234	LSLSGFEZADPYVEX	Z=Carbamoylmethylated cysteine, K*/B= Lys U-13C6;U-15N2 , R*/X= Arg U-13C6;U-15N4	R*	1752.83
235	235	Peptide_0235	APDNAWVEX	Z=Carbamoylmethylated cysteine, K*/B= Lys U-13C6;U-15N2 , R*/X= Arg U-13C6;U-15N4	R*	1067.05
236	236	Peptide_0236	LYGDSGDPALQLQIEGLX	Z=Carbamoylmethylated cysteine, K*/B= Lys U-13C6;U-15N2 , R*/X= Arg U-13C6;U-15N4	R*	1955.06
237	237	Peptide_0237	GQLGPDDQTAZEYX	Z=Carbamoylmethylated cysteine, K*/B= Lys U-13C6;U-15N2 , R*/X= Arg U-13C6;U-15N4	R*	1619.6
238	238	Peptide_0238	ESAAEFAEEFPB	Z=Carbamoylmethylated cysteine, K*/B= Lys U-13C6;U-15N2 , R*/X= Arg U-13C6;U-15N4	K*	1362.36
239	239	Peptide_0239	NVNDATFB	Z=Carbamoylmethylated cysteine, K*/B= Lys U-13C6;U-15N2 , R*/X= Arg U-13C6;U-15N4	K*	915.91
240	240	Peptide_0240	HEVPPLGLQGGGX	Z=Carbamoylmethylated cysteine, K*/B= Lys U-13C6;U-15N2 , R*/X= Arg U-13C6;U-15N4	R*	1326.39
241	241	Peptide_0241	YPDGLX	Z=Carbamoylmethylated cysteine, K*/B= Lys U-13C6;U-15N2 , R*/X= Arg U-13C6;U-15N4	R*	729.715
242	242	Peptide_0242	LAALSGX	Z=Carbamoylmethylated cysteine, K*/B= Lys U-13C6;U-15N2 , R*/X= Arg U-13C6;U-15N4	R*	696.73
243	243	Peptide_0243	LGPLDLDQYQX	Z=Carbamoylmethylated cysteine, K*/B= Lys U-13C6;U-15N2 , R*/X= Arg U-13C6;U-15N4	R*	1327.38
244	244	Peptide_0244	LAALEQX	Z=Carbamoylmethylated cysteine, K*/B= Lys U-13C6;U-15N2 , R*/X= Arg U-13C6;U-15N4	R*	809.845
245	245	Peptide_0245	GAPPGYIGYGEGGVLTEAVX	Z=Carbamoylmethylated cysteine, K*/B= Lys U-13C6;U-15N2 , R*/X= Arg U-13C6;U-15N4	R*	1973.08
246	246	Peptide_0246	AAAEAVDAGGVPLGEGEVX	Z=Carbamoylmethylated cysteine, K*/B= Lys U-13C6;U-15N2 , R*/X= Arg U-13C6;U-15N4	R*	1777.82
247	247	Peptide_0247	DLTEALDX	Z=Carbamoylmethylated cysteine, K*/B= Lys U-13C6;U-15N2 , R*/X= Arg U-13C6;U-15N4	R*	941.916
248	248	Peptide_0248	SVSLLDTAZAX	Z=Carbamoylmethylated cysteine, K*/B= Lys U-13C6;U-15N2 , R*/X= Arg U-13C6;U-15N4	R*	1202.27
249	249	Peptide_0249	LLPQTPVPVVX	Z=Carbamoylmethylated cysteine, K*/B= Lys U-13C6;U-15N2 , R*/X= Arg U-13C6;U-15N4	R*	1228.42
250	250	Peptide_0250	IFQNQSVPEIIB	Z=Carbamoylmethylated cysteine, K*/B= Lys U-13C6;U-15N2 , R*/X= Arg U-13C6;U-15N4	K*	1423.58
251	251	Peptide_0251	LNDTLLVGGAB	Z=Carbamoylmethylated cysteine, K*/B= Lys U-13C6;U-15N2 , R*/X= Arg U-13C6;U-15N4	K*	1108.21
252	252	Peptide_0252	LVQVDZPLGPDVLLLQX	Z=Carbamoylmethylated cysteine, K*/B= Lys U-13C6;U-15N2 , R*/X= Arg U-13C6;U-15N4	R*	1945.22
253	253	Peptide_0253	SPGGYASVPYYPPTLGHX	Z=Carbamoylmethylated cysteine, K*/B= Lys U-13C6;U-15N2 , R*/X= Arg U-13C6;U-15N4	R*	1929.03
254	254	Peptide_0254	ISIGANX	Z=Carbamoylmethylated cysteine, K*/B= Lys U-13C6;U-15N2 , R*/X= Arg U-13C6;U-15N4	R*	739.755
255	255	Peptide_0255	SESVGNNETISIGADX	Z=Carbamoylmethylated cysteine, K*/B= Lys U-13C6;U-15N2 , R*/X= Arg U-13C6;U-15N4	R*	1658.61
256	256	Peptide_0256	TEDVGNDETISIGANX	Z=Carbamoylmethylated cysteine, K*/B= Lys U-13C6;U-15N2 , R*/X= Arg U-13C6;U-15N4	R*	1700.65
257	257	Peptide_0257	GAEQLFIHAEB	Z=Carbamoylmethylated cysteine, K*/B= Lys U-13C6;U-15N2 , R*/X= Arg U-13C6;U-15N4	K*	1250.32
258	258	Peptide_0258	TEDVGSNETISIGVDX	Z=Carbamoylmethylated cysteine, K*/B= Lys U-13C6;U-15N2 , R*/X= Arg U-13C6;U-15N4	R*	1701.68
259	259	Peptide_0259	SVGQGX	Z=Carbamoylmethylated cysteine, K*/B= Lys U-13C6;U-15N2 , R*/X= Arg U-13C6;U-15N4	R*	612.571
SpikeMix L #2
1	1	Peptide_0001	IGDLSIAX	Z=Carbamoylmethylated cysteine, K*/B= Lys U-13C6;U-15N2 , R*/X= Arg U-13C6;U-15N4	R*	853.897
2	2	Peptide_0002	ASATQGB	Z=Carbamoylmethylated cysteine, K*/B= Lys U-13C6;U-15N2 , R*/X= Arg U-13C6;U-15N4	K*	669.648
3	3	Peptide_0003	IISGAGB	Z=Carbamoylmethylated cysteine, K*/B= Lys U-13C6;U-15N2 , R*/X= Arg U-13C6;U-15N4	K*	652.703
4	4	Peptide_0004	TVAINIFB	Z=Carbamoylmethylated cysteine, K*/B= Lys U-13C6;U-15N2 , R*/X= Arg U-13C6;U-15N4	K*	913.035
5	5	Peptide_0005	IGDDVIYADGTIAB	Z=Carbamoylmethylated cysteine, K*/B= Lys U-13C6;U-15N2 , R*/X= Arg U-13C6;U-15N4	K*	1458.53
6	6	Peptide_0006	ZWSTVIB	Z=Carbamoylmethylated cysteine, K*/B= Lys U-13C6;U-15N2 , R*/X= Arg U-13C6;U-15N4	K*	901.004
7	7	Peptide_0007	AGDGHFZPB	Z=Carbamoylmethylated cysteine, K*/B= Lys U-13C6;U-15N2 , R*/X= Arg U-13C6;U-15N4	K*	996.021
8	8	Peptide_0008	GSQQGNLFVX	Z=Carbamoylmethylated cysteine, K*/B= Lys U-13C6;U-15N2 , R*/X= Arg U-13C6;U-15N4	R*	1115.13
9	9	Peptide_0009	VDGNVIEGTLDSNGB	Z=Carbamoylmethylated cysteine, K*/B= Lys U-13C6;U-15N2 , R*/X= Arg U-13C6;U-15N4	K*	1525.54
10	10	Peptide_0010	YNIHGADTVADYVB	Z=Carbamoylmethylated cysteine, K*/B= Lys U-13C6;U-15N2 , R*/X= Arg U-13C6;U-15N4	K*	1573.62
11	11	Peptide_0011	LLTLGEIELZX	Z=Carbamoylmethylated cysteine, K*/B= Lys U-13C6;U-15N2 , R*/X= Arg U-13C6;U-15N4	R*	1326.5
12	12	Peptide_0012	SNLDTTLAIYEEB	Z=Carbamoylmethylated cysteine, K*/B= Lys U-13C6;U-15N2 , R*/X= Arg U-13C6;U-15N4	K*	1504.56
13	13	Peptide_0013	NSIDYSX	Z=Carbamoylmethylated cysteine, K*/B= Lys U-13C6;U-15N2 , R*/X= Arg U-13C6;U-15N4	R*	863.806
14	14	Peptide_0014	NISNIDB	Z=Carbamoylmethylated cysteine, K*/B= Lys U-13C6;U-15N2 , R*/X= Arg U-13C6;U-15N4	K*	810.816
15	15	Peptide_0015	DISNYGIB	Z=Carbamoylmethylated cysteine, K*/B= Lys U-13C6;U-15N2 , R*/X= Arg U-13C6;U-15N4	K*	916.938
16	16	Peptide_0016	DYEETNQSNINB	Z=Carbamoylmethylated cysteine, K*/B= Lys U-13C6;U-15N2 , R*/X= Arg U-13C6;U-15N4	K*	1462.39
17	17	Peptide_0017	EYYQEVNEVFIX	Z=Carbamoylmethylated cysteine, K*/B= Lys U-13C6;U-15N2 , R*/X= Arg U-13C6;U-15N4	R*	1598.64
18	18	Peptide_0018	DSDFINB	Z=Carbamoylmethylated cysteine, K*/B= Lys U-13C6;U-15N2 , R*/X= Arg U-13C6;U-15N4	K*	845.817
19	19	Peptide_0019	SLGFZIB	Z=Carbamoylmethylated cysteine, K*/B= Lys U-13C6;U-15N2 , R*/X= Arg U-13C6;U-15N4	K*	831.942
20	20	Peptide_0020	TLSDIALB	Z=Carbamoylmethylated cysteine, K*/B= Lys U-13C6;U-15N2 , R*/X= Arg U-13C6;U-15N4	K*	867.95
21	21	Peptide_0021	LIDDNQQFLALSX	Z=Carbamoylmethylated cysteine, K*/B= Lys U-13C6;U-15N2 , R*/X= Arg U-13C6;U-15N4	R*	1542.63
22	22	Peptide_0022	SQEIAGSGFNQLX	Z=Carbamoylmethylated cysteine, K*/B= Lys U-13C6;U-15N2 , R*/X= Arg U-13C6;U-15N4	R*	1416.43
23	23	Peptide_0023	LNQNLTAYQEX	Z=Carbamoylmethylated cysteine, K*/B= Lys U-13C6;U-15N2 , R*/X= Arg U-13C6;U-15N4	R*	1359.38
24	24	Peptide_0024	SVAEISEILFB	Z=Carbamoylmethylated cysteine, K*/B= Lys U-13C6;U-15N2 , R*/X= Arg U-13C6;U-15N4	K*	1243.37
25	25	Peptide_0025	SLDPYGSVEB	Z=Carbamoylmethylated cysteine, K*/B= Lys U-13C6;U-15N2 , R*/X= Arg U-13C6;U-15N4	K*	1102.11
26	26	Peptide_0026	ANEYPGLHX	Z=Carbamoylmethylated cysteine, K*/B= Lys U-13C6;U-15N2 , R*/X= Arg U-13C6;U-15N4	R*	1066.06
27	27	Peptide_0027	LPVNIPATGNNSHQEB	Z=Carbamoylmethylated cysteine, K*/B= Lys U-13C6;U-15N2 , R*/X= Arg U-13C6;U-15N4	K*	1726.81
28	28	Peptide_0028	TLNEATNAASB	Z=Carbamoylmethylated cysteine, K*/B= Lys U-13C6;U-15N2 , R*/X= Arg U-13C6;U-15N4	K*	1127.13
29	29	Peptide_0029	ILTVDDX	Z=Carbamoylmethylated cysteine, K*/B= Lys U-13C6;U-15N2 , R*/X= Arg U-13C6;U-15N4	R*	840.856
30	30	Peptide_0030	ISHIAGEGAGLVX	Z=Carbamoylmethylated cysteine, K*/B= Lys U-13C6;U-15N2 , R*/X= Arg U-13C6;U-15N4	R*	1289.37
31	31	Peptide_0031	NNVYESIQZIEB	Z=Carbamoylmethylated cysteine, K*/B= Lys U-13C6;U-15N2 , R*/X= Arg U-13C6;U-15N4	K*	1504.58
32	32	Peptide_0032	LSFLTTGB	Z=Carbamoylmethylated cysteine, K*/B= Lys U-13C6;U-15N2 , R*/X= Arg U-13C6;U-15N4	K*	873.956
33	33	Peptide_0033	NNZEGB	Z=Carbamoylmethylated cysteine, K*/B= Lys U-13C6;U-15N2 , R*/X= Arg U-13C6;U-15N4	K*	728.695
34	34	Peptide_0034	FIPATB	Z=Carbamoylmethylated cysteine, K*/B= Lys U-13C6;U-15N2 , R*/X= Arg U-13C6;U-15N4	K*	683.759
35	35	Peptide_0035	VVGPEGEQVHVDEWGX	Z=Carbamoylmethylated cysteine, K*/B= Lys U-13C6;U-15N2 , R*/X= Arg U-13C6;U-15N4	R*	1802.83
36	36	Peptide_0036	EASQQLESSLNNAB	Z=Carbamoylmethylated cysteine, K*/B= Lys U-13C6;U-15N2 , R*/X= Arg U-13C6;U-15N4	K*	1526.52
37	37	Peptide_0037	TSQVEINEQGIILX	Z=Carbamoylmethylated cysteine, K*/B= Lys U-13C6;U-15N2 , R*/X= Arg U-13C6;U-15N4	R*	1609.71
38	38	Peptide_0038	TVPEYHPQQHQPQTHPQX	Z=Carbamoylmethylated cysteine, K*/B= Lys U-13C6;U-15N2 , R*/X= Arg U-13C6;U-15N4	R*	2218.28
39	39	Peptide_0039	ILITAB	Z=Carbamoylmethylated cysteine, K*/B= Lys U-13C6;U-15N2 , R*/X= Arg U-13C6;U-15N4	K*	665.785
40	40	Peptide_0040	NLLSIYENEB	Z=Carbamoylmethylated cysteine, K*/B= Lys U-13C6;U-15N2 , R*/X= Arg U-13C6;U-15N4	K*	1230.29
41	41	Peptide_0041	IQLENFDQINSX	Z=Carbamoylmethylated cysteine, K*/B= Lys U-13C6;U-15N2 , R*/X= Arg U-13C6;U-15N4	R*	1486.52
42	42	Peptide_0042	TDLNLDNLAEQLTB	Z=Carbamoylmethylated cysteine, K*/B= Lys U-13C6;U-15N2 , R*/X= Arg U-13C6;U-15N4	K*	1595.67
43	43	Peptide_0043	LNFEDFQB	Z=Carbamoylmethylated cysteine, K*/B= Lys U-13C6;U-15N2 , R*/X= Arg U-13C6;U-15N4	K*	1048.07
44	44	Peptide_0044	GLQILNTDIDX	Z=Carbamoylmethylated cysteine, K*/B= Lys U-13C6;U-15N2 , R*/X= Arg U-13C6;U-15N4	R*	1267.32
45	45	Peptide_0045	LILDSIVDNB	Z=Carbamoylmethylated cysteine, K*/B= Lys U-13C6;U-15N2 , R*/X= Arg U-13C6;U-15N4	K*	1137.25
46	46	Peptide_0046	EPVFDESAPAVPYVTSB	Z=Carbamoylmethylated cysteine, K*/B= Lys U-13C6;U-15N2 , R*/X= Arg U-13C6;U-15N4	K*	1843.95
47	47	Peptide_0047	LVPWETDLIB	Z=Carbamoylmethylated cysteine, K*/B= Lys U-13C6;U-15N2 , R*/X= Arg U-13C6;U-15N4	K*	1221.36
48	48	Peptide_0048	DYVZFINPVTNB	Z=Carbamoylmethylated cysteine, K*/B= Lys U-13C6;U-15N2 , R*/X= Arg U-13C6;U-15N4	K*	1477.6
49	49	Peptide_0049	LNEGYLYAYAB	Z=Carbamoylmethylated cysteine, K*/B= Lys U-13C6;U-15N2 , R*/X= Arg U-13C6;U-15N4	K*	1312.39
50	50	Peptide_0050	ILSYGB	Z=Carbamoylmethylated cysteine, K*/B= Lys U-13C6;U-15N2 , R*/X= Arg U-13C6;U-15N4	K*	687.747
51	51	Peptide_0051	GNDALB	Z=Carbamoylmethylated cysteine, K*/B= Lys U-13C6;U-15N2 , R*/X= Arg U-13C6;U-15N4	K*	624.607
52	52	Peptide_0052	FYIEWLB	Z=Carbamoylmethylated cysteine, K*/B= Lys U-13C6;U-15N2 , R*/X= Arg U-13C6;U-15N4	K*	1006.12
53	53	Peptide_0053	TFIFDSB	Z=Carbamoylmethylated cysteine, K*/B= Lys U-13C6;U-15N2 , R*/X= Arg U-13C6;U-15N4	K*	864.904
54	54	Peptide_0054	TEIEPIIB	Z=Carbamoylmethylated cysteine, K*/B= Lys U-13C6;U-15N2 , R*/X= Arg U-13C6;U-15N4	K*	950.05
55	55	Peptide_0055	HLAPLB	Z=Carbamoylmethylated cysteine, K*/B= Lys U-13C6;U-15N2 , R*/X= Arg U-13C6;U-15N4	K*	685.778
56	56	Peptide_0056	LGLLFSB	Z=Carbamoylmethylated cysteine, K*/B= Lys U-13C6;U-15N2 , R*/X= Arg U-13C6;U-15N4	K*	784.906
57	57	Peptide_0057	NDTYDSTNB	Z=Carbamoylmethylated cysteine, K*/B= Lys U-13C6;U-15N2 , R*/X= Arg U-13C6;U-15N4	K*	1064.97
58	58	Peptide_0058	IPEWPTHIEB	Z=Carbamoylmethylated cysteine, K*/B= Lys U-13C6;U-15N2 , R*/X= Arg U-13C6;U-15N4	K*	1257.36
59	59	Peptide_0059	YQPELVDQHLAFFB	Z=Carbamoylmethylated cysteine, K*/B= Lys U-13C6;U-15N2 , R*/X= Arg U-13C6;U-15N4	K*	1742.89
60	60	Peptide_0060	FDIELX	Z=Carbamoylmethylated cysteine, K*/B= Lys U-13C6;U-15N2 , R*/X= Arg U-13C6;U-15N4	R*	801.821
61	61	Peptide_0061	LGVYFSB	Z=Carbamoylmethylated cysteine, K*/B= Lys U-13C6;U-15N2 , R*/X= Arg U-13C6;U-15N4	K*	820.895
62	62	Peptide_0062	FSAVQEGX	Z=Carbamoylmethylated cysteine, K*/B= Lys U-13C6;U-15N2 , R*/X= Arg U-13C6;U-15N4	R*	902.885
63	63	Peptide_0063	IIELNWQDLX	Z=Carbamoylmethylated cysteine, K*/B= Lys U-13C6;U-15N2 , R*/X= Arg U-13C6;U-15N4	R*	1309.4
64	64	Peptide_0064	IPQWPTHIEB	Z=Carbamoylmethylated cysteine, K*/B= Lys U-13C6;U-15N2 , R*/X= Arg U-13C6;U-15N4	K*	1256.37
65	65	Peptide_0065	SLDQHFNX	Z=Carbamoylmethylated cysteine, K*/B= Lys U-13C6;U-15N2 , R*/X= Arg U-13C6;U-15N4	R*	1026
66	66	Peptide_0066	ITDLTLEQNETEYSAX	Z=Carbamoylmethylated cysteine, K*/B= Lys U-13C6;U-15N2 , R*/X= Arg U-13C6;U-15N4	R*	1892.9
67	67	Peptide_0067	EITPEB	Z=Carbamoylmethylated cysteine, K*/B= Lys U-13C6;U-15N2 , R*/X= Arg U-13C6;U-15N4	K*	723.735
68	68	Peptide_0068	HSSLFYETEHVQAYX	Z=Carbamoylmethylated cysteine, K*/B= Lys U-13C6;U-15N2 , R*/X= Arg U-13C6;U-15N4	R*	1876.91
69	69	Peptide_0069	QQELAIQB	Z=Carbamoylmethylated cysteine, K*/B= Lys U-13C6;U-15N2 , R*/X= Arg U-13C6;U-15N4	K*	965.025
70	70	Peptide_0070	SATSSSVGGHTAEX	Z=Carbamoylmethylated cysteine, K*/B= Lys U-13C6;U-15N2 , R*/X= Arg U-13C6;U-15N4	R*	1356.29
71	71	Peptide_0071	DLDATSPB	Z=Carbamoylmethylated cysteine, K*/B= Lys U-13C6;U-15N2 , R*/X= Arg U-13C6;U-15N4	K*	853.837
72	72	Peptide_0072	DIYVQFX	Z=Carbamoylmethylated cysteine, K*/B= Lys U-13C6;U-15N2 , R*/X= Arg U-13C6;U-15N4	R*	949.983
73	73	Peptide_0073	DWLEVNSWSHNIX	Z=Carbamoylmethylated cysteine, K*/B= Lys U-13C6;U-15N2 , R*/X= Arg U-13C6;U-15N4	R*	1665.7
74	74	Peptide_0074	YAAVEWTYNQQDINGSAB	Z=Carbamoylmethylated cysteine, K*/B= Lys U-13C6;U-15N2 , R*/X= Arg U-13C6;U-15N4	K*	2066.11
75	75	Peptide_0075	LWEAZSAGYTFDEVQIDFYX	Z=Carbamoylmethylated cysteine, K*/B= Lys U-13C6;U-15N2 , R*/X= Arg U-13C6;U-15N4	R*	2480.6
76	76	Peptide_0076	AITDESIB	Z=Carbamoylmethylated cysteine, K*/B= Lys U-13C6;U-15N2 , R*/X= Arg U-13C6;U-15N4	K*	883.906
77	77	Peptide_0077	SSTNPFESLB	Z=Carbamoylmethylated cysteine, K*/B= Lys U-13C6;U-15N2 , R*/X= Arg U-13C6;U-15N4	K*	1117.13
78	78	Peptide_0078	EFADAIB	Z=Carbamoylmethylated cysteine, K*/B= Lys U-13C6;U-15N2 , R*/X= Arg U-13C6;U-15N4	K*	800.819
79	79	Peptide_0079	YLSEDVTYPPAB	Z=Carbamoylmethylated cysteine, K*/B= Lys U-13C6;U-15N2 , R*/X= Arg U-13C6;U-15N4	K*	1390.46
80	80	Peptide_0080	SNVASSNTB	Z=Carbamoylmethylated cysteine, K*/B= Lys U-13C6;U-15N2 , R*/X= Arg U-13C6;U-15N4	K*	914.88
81	81	Peptide_0081	ESELSQLFSHTPTAVAAQX	Z=Carbamoylmethylated cysteine, K*/B= Lys U-13C6;U-15N2 , R*/X= Arg U-13C6;U-15N4	R*	2082.16
82	82	Peptide_0082	NFADPFPTQX	Z=Carbamoylmethylated cysteine, K*/B= Lys U-13C6;U-15N2 , R*/X= Arg U-13C6;U-15N4	R*	1202.21
83	83	Peptide_0083	TTSSLDGPNTAB	Z=Carbamoylmethylated cysteine, K*/B= Lys U-13C6;U-15N2 , R*/X= Arg U-13C6;U-15N4	K*	1199.19
84	84	Peptide_0084	ILQTPB	Z=Carbamoylmethylated cysteine, K*/B= Lys U-13C6;U-15N2 , R*/X= Arg U-13C6;U-15N4	K*	706.794
85	85	Peptide_0085	SQPAPB	Z=Carbamoylmethylated cysteine, K*/B= Lys U-13C6;U-15N2 , R*/X= Arg U-13C6;U-15N4	K*	634.645
86	86	Peptide_0086	VVISEX	Z=Carbamoylmethylated cysteine, K*/B= Lys U-13C6;U-15N2 , R*/X= Arg U-13C6;U-15N4	R*	711.742
87	87	Peptide_0087	ALLPQSB	Z=Carbamoylmethylated cysteine, K*/B= Lys U-13C6;U-15N2 , R*/X= Arg U-13C6;U-15N4	K*	763.845
88	88	Peptide_0088	IEAEYLB	Z=Carbamoylmethylated cysteine, K*/B= Lys U-13C6;U-15N2 , R*/X= Arg U-13C6;U-15N4	K*	872.925
89	89	Peptide_0089	SIQDYGHTEYX	Z=Carbamoylmethylated cysteine, K*/B= Lys U-13C6;U-15N2 , R*/X= Arg U-13C6;U-15N4	R*	1378.34
90	90	Peptide_0090	YGYELVLLEGYX	Z=Carbamoylmethylated cysteine, K*/B= Lys U-13C6;U-15N2 , R*/X= Arg U-13C6;U-15N4	R*	1484.58
91	91	Peptide_0091	AAQPSAELQQB	Z=Carbamoylmethylated cysteine, K*/B= Lys U-13C6;U-15N2 , R*/X= Arg U-13C6;U-15N4	K*	1178.22
92	92	Peptide_0092	VTLDSFSLNAYB	Z=Carbamoylmethylated cysteine, K*/B= Lys U-13C6;U-15N2 , R*/X= Arg U-13C6;U-15N4	K*	1365.45
93	93	Peptide_0093	YGVEPNPB	Z=Carbamoylmethylated cysteine, K*/B= Lys U-13C6;U-15N2 , R*/X= Arg U-13C6;U-15N4	K*	910.933
94	94	Peptide_0094	DDNAFNTINPNSATAVX	Z=Carbamoylmethylated cysteine, K*/B= Lys U-13C6;U-15N2 , R*/X= Arg U-13C6;U-15N4	R*	1829.81
95	95	Peptide_0095	VPTLGX	Z=Carbamoylmethylated cysteine, K*/B= Lys U-13C6;U-15N2 , R*/X= Arg U-13C6;U-15N4	R*	651.69
96	96	Peptide_0096	SISLLQB	Z=Carbamoylmethylated cysteine, K*/B= Lys U-13C6;U-15N2 , R*/X= Arg U-13C6;U-15N4	K*	795.887
97	97	Peptide_0097	SSAPADGQPLQTFTGB	Z=Carbamoylmethylated cysteine, K*/B= Lys U-13C6;U-15N2 , R*/X= Arg U-13C6;U-15N4	K*	1612.66
98	98	Peptide_0098	VTLDDFYLSATB	Z=Carbamoylmethylated cysteine, K*/B= Lys U-13C6;U-15N2 , R*/X= Arg U-13C6;U-15N4	K*	1380.46
99	99	Peptide_0099	NVWSFEQX	Z=Carbamoylmethylated cysteine, K*/B= Lys U-13C6;U-15N2 , R*/X= Arg U-13C6;U-15N4	R*	1075.07
100	100	Peptide_0100	NPQGPNTGTLB	Z=Carbamoylmethylated cysteine, K*/B= Lys U-13C6;U-15N2 , R*/X= Arg U-13C6;U-15N4	K*	1134.16
101	101	Peptide_0101	IELENYDLGTIX	Z=Carbamoylmethylated cysteine, K*/B= Lys U-13C6;U-15N2 , R*/X= Arg U-13C6;U-15N4	R*	1445.51
102	102	Peptide_0102	AGGFLNSSB	Z=Carbamoylmethylated cysteine, K*/B= Lys U-13C6;U-15N2 , R*/X= Arg U-13C6;U-15N4	K*	887.9
103	103	Peptide_0103	YQLGNTQB	Z=Carbamoylmethylated cysteine, K*/B= Lys U-13C6;U-15N2 , R*/X= Arg U-13C6;U-15N4	K*	958.977
104	104	Peptide_0104	YAEDIIX	Z=Carbamoylmethylated cysteine, K*/B= Lys U-13C6;U-15N2 , R*/X= Arg U-13C6;U-15N4	R*	888.898
105	105	Peptide_0105	VHQSNAELTX	Z=Carbamoylmethylated cysteine, K*/B= Lys U-13C6;U-15N2 , R*/X= Arg U-13C6;U-15N4	R*	1164.16
106	106	Peptide_0106	LNDSGVFSTTGGB	Z=Carbamoylmethylated cysteine, K*/B= Lys U-13C6;U-15N2 , R*/X= Arg U-13C6;U-15N4	K*	1290.3
107	107	Peptide_0107	HSTQLTLVX	Z=Carbamoylmethylated cysteine, K*/B= Lys U-13C6;U-15N2 , R*/X= Arg U-13C6;U-15N4	R*	1064.13
108	108	Peptide_0108	TDQWGAIX	Z=Carbamoylmethylated cysteine, K*/B= Lys U-13C6;U-15N2 , R*/X= Arg U-13C6;U-15N4	R*	955.948
109	109	Peptide_0109	NIEYIAFX	Z=Carbamoylmethylated cysteine, K*/B= Lys U-13C6;U-15N2 , R*/X= Arg U-13C6;U-15N4	R*	1035.09
110	110	Peptide_0110	TVPEYHPQQPQTHPQHAB	Z=Carbamoylmethylated cysteine, K*/B= Lys U-13C6;U-15N2 , R*/X= Arg U-13C6;U-15N4	K*	2131.23
111	111	Peptide_0111	NVVSLPB	Z=Carbamoylmethylated cysteine, K*/B= Lys U-13C6;U-15N2 , R*/X= Arg U-13C6;U-15N4	K*	763.845
112	112	Peptide_0112	TIAQTGSATSPTTNB	Z=Carbamoylmethylated cysteine, K*/B= Lys U-13C6;U-15N2 , R*/X= Arg U-13C6;U-15N4	K*	1485.52
113	113	Peptide_0113	TPAELQTELDPLNTX	Z=Carbamoylmethylated cysteine, K*/B= Lys U-13C6;U-15N2 , R*/X= Arg U-13C6;U-15N4	R*	1707.77
114	114	Peptide_0114	IVAGSGDVGALPAYVLGB	Z=Carbamoylmethylated cysteine, K*/B= Lys U-13C6;U-15N2 , R*/X= Arg U-13C6;U-15N4	K*	1694.89
115	115	Peptide_0115	SLLNQTESSB	Z=Carbamoylmethylated cysteine, K*/B= Lys U-13C6;U-15N2 , R*/X= Arg U-13C6;U-15N4	K*	1114.13
116	116	Peptide_0116	IELTVPB	Z=Carbamoylmethylated cysteine, K*/B= Lys U-13C6;U-15N2 , R*/X= Arg U-13C6;U-15N4	K*	806.91
117	117	Peptide_0117	ELPAIAB	Z=Carbamoylmethylated cysteine, K*/B= Lys U-13C6;U-15N2 , R*/X= Arg U-13C6;U-15N4	K*	748.831
118	118	Peptide_0118	NIPFGGGYLHFB	Z=Carbamoylmethylated cysteine, K*/B= Lys U-13C6;U-15N2 , R*/X= Arg U-13C6;U-15N4	K*	1357.48
119	119	Peptide_0119	TYEAYQB	Z=Carbamoylmethylated cysteine, K*/B= Lys U-13C6;U-15N2 , R*/X= Arg U-13C6;U-15N4	K*	909.902
120	120	Peptide_0120	GEDQAGLZWB	Z=Carbamoylmethylated cysteine, K*/B= Lys U-13C6;U-15N2 , R*/X= Arg U-13C6;U-15N4	K*	1171.2
121	121	Peptide_0121	NIDIVPEYDPLQHX	Z=Carbamoylmethylated cysteine, K*/B= Lys U-13C6;U-15N2 , R*/X= Arg U-13C6;U-15N4	R*	1718.8
122	122	Peptide_0122	LVDHPELDB	Z=Carbamoylmethylated cysteine, K*/B= Lys U-13C6;U-15N2 , R*/X= Arg U-13C6;U-15N4	K*	1073.12
123	123	Peptide_0123	EVAGEGYNQLX	Z=Carbamoylmethylated cysteine, K*/B= Lys U-13C6;U-15N2 , R*/X= Arg U-13C6;U-15N4	R*	1245.23
124	124	Peptide_0124	EFLIVSB	Z=Carbamoylmethylated cysteine, K*/B= Lys U-13C6;U-15N2 , R*/X= Arg U-13C6;U-15N4	K*	842.942
125	125	Peptide_0125	GILLTSEASEQAQGEQLTX	Z=Carbamoylmethylated cysteine, K*/B= Lys U-13C6;U-15N2 , R*/X= Arg U-13C6;U-15N4	R*	2041.11
126	126	Peptide_0126	WLLEEIPYSB	Z=Carbamoylmethylated cysteine, K*/B= Lys U-13C6;U-15N2 , R*/X= Arg U-13C6;U-15N4	K*	1285.41
127	127	Peptide_0127	FLISQQTLPDEIB	Z=Carbamoylmethylated cysteine, K*/B= Lys U-13C6;U-15N2 , R*/X= Arg U-13C6;U-15N4	K*	1539.69
128	128	Peptide_0128	DSYHPPVLX	Z=Carbamoylmethylated cysteine, K*/B= Lys U-13C6;U-15N2 , R*/X= Arg U-13C6;U-15N4	R*	1093.13
129	129	Peptide_0129	GTEPYFQSB	Z=Carbamoylmethylated cysteine, K*/B= Lys U-13C6;U-15N2 , R*/X= Arg U-13C6;U-15N4	K*	1064.07
130	130	Peptide_0130	LAYATNDFNX	Z=Carbamoylmethylated cysteine, K*/B= Lys U-13C6;U-15N2 , R*/X= Arg U-13C6;U-15N4	R*	1194.19
131	131	Peptide_0131	LVSFTNTSDAQFTAB	Z=Carbamoylmethylated cysteine, K*/B= Lys U-13C6;U-15N2 , R*/X= Arg U-13C6;U-15N4	K*	1637.71
132	132	Peptide_0132	NQFLGB	Z=Carbamoylmethylated cysteine, K*/B= Lys U-13C6;U-15N2 , R*/X= Arg U-13C6;U-15N4	K*	713.745
133	133	Peptide_0133	TTWWVIB	Z=Carbamoylmethylated cysteine, K*/B= Lys U-13C6;U-15N2 , R*/X= Arg U-13C6;U-15N4	K*	941.047
134	134	Peptide_0134	INQLVVFDSHEB	Z=Carbamoylmethylated cysteine, K*/B= Lys U-13C6;U-15N2 , R*/X= Arg U-13C6;U-15N4	K*	1436.53
135	135	Peptide_0135	DYNNEEAQLALHALTX	Z=Carbamoylmethylated cysteine, K*/B= Lys U-13C6;U-15N2 , R*/X= Arg U-13C6;U-15N4	R*	1867.9
136	136	Peptide_0136	SNAPFADGLQFDTX	Z=Carbamoylmethylated cysteine, K*/B= Lys U-13C6;U-15N2 , R*/X= Arg U-13C6;U-15N4	R*	1548.55
137	137	Peptide_0137	GVNEALDALX	Z=Carbamoylmethylated cysteine, K*/B= Lys U-13C6;U-15N2 , R*/X= Arg U-13C6;U-15N4	R*	1067.09
138	138	Peptide_0138	IELALPB	Z=Carbamoylmethylated cysteine, K*/B= Lys U-13C6;U-15N2 , R*/X= Arg U-13C6;U-15N4	K*	790.91
139	139	Peptide_0139	LAZFDX	Z=Carbamoylmethylated cysteine, K*/B= Lys U-13C6;U-15N2 , R*/X= Arg U-13C6;U-15N4	R*	790.822
140	140	Peptide_0140	IQVSIX	Z=Carbamoylmethylated cysteine, K*/B= Lys U-13C6;U-15N2 , R*/X= Arg U-13C6;U-15N4	R*	724.783
141	141	Peptide_0141	SIDYGFPDDFYSB	Z=Carbamoylmethylated cysteine, K*/B= Lys U-13C6;U-15N2 , R*/X= Arg U-13C6;U-15N4	K*	1561.57
142	142	Peptide_0142	SETQIX	Z=Carbamoylmethylated cysteine, K*/B= Lys U-13C6;U-15N2 , R*/X= Arg U-13C6;U-15N4	R*	742.713
143	143	Peptide_0143	NNISSB	Z=Carbamoylmethylated cysteine, K*/B= Lys U-13C6;U-15N2 , R*/X= Arg U-13C6;U-15N4	K*	669.648
144	144	Peptide_0144	LAIHEB	Z=Carbamoylmethylated cysteine, K*/B= Lys U-13C6;U-15N2 , R*/X= Arg U-13C6;U-15N4	K*	717.777
145	145	Peptide_0145	ILVZIQNEIAB	Z=Carbamoylmethylated cysteine, K*/B= Lys U-13C6;U-15N2 , R*/X= Arg U-13C6;U-15N4	K*	1308.51
146	146	Peptide_0146	HPSHGX	Z=Carbamoylmethylated cysteine, K*/B= Lys U-13C6;U-15N2 , R*/X= Arg U-13C6;U-15N4	R*	699.653
147	147	Peptide_0147	YDGIPAAX	Z=Carbamoylmethylated cysteine, K*/B= Lys U-13C6;U-15N2 , R*/X= Arg U-13C6;U-15N4	R*	871.871
148	148	Peptide_0148	LGDPLAPHDKPB	Z=Carbamoylmethylated cysteine, K*/B= Lys U-13C6;U-15N2 , R*/X= Arg U-13C6;U-15N4	K*	1295.41
149	149	Peptide_0149	AIAAGSGTVMIDGKPAAX	Z=Carbamoylmethylated cysteine, K*/B= Lys U-13C6;U-15N2 , R*/X= Arg U-13C6;U-15N4	R*	1695.87
150	150	Peptide_0150	IPYQTYB	Z=Carbamoylmethylated cysteine, K*/B= Lys U-13C6;U-15N2 , R*/X= Arg U-13C6;U-15N4	K*	919.983
151	151	Peptide_0151	SEPLSSAQB	Z=Carbamoylmethylated cysteine, K*/B= Lys U-13C6;U-15N2 , R*/X= Arg U-13C6;U-15N4	K*	953.956
152	152	Peptide_0152	EVDLNSLITADNZNSDIFB	Z=Carbamoylmethylated cysteine, K*/B= Lys U-13C6;U-15N2 , R*/X= Arg U-13C6;U-15N4	K*	2176.28
153	153	Peptide_0153	FNNDTVIHYDILAGENYX	Z=Carbamoylmethylated cysteine, K*/B= Lys U-13C6;U-15N2 , R*/X= Arg U-13C6;U-15N4	R*	2164.22
154	154	Peptide_0154	AHQGGB	Z=Carbamoylmethylated cysteine, K*/B= Lys U-13C6;U-15N2 , R*/X= Arg U-13C6;U-15N4	K*	604.579
155	155	Peptide_0155	SIHNNVDYLPLQX	Z=Carbamoylmethylated cysteine, K*/B= Lys U-13C6;U-15N2 , R*/X= Arg U-13C6;U-15N4	R*	1578.66
156	156	Peptide_0156	LFFSSLDEB	Z=Carbamoylmethylated cysteine, K*/B= Lys U-13C6;U-15N2 , R*/X= Arg U-13C6;U-15N4	K*	1093.15
157	157	Peptide_0157	HPIFNQELB	Z=Carbamoylmethylated cysteine, K*/B= Lys U-13C6;U-15N2 , R*/X= Arg U-13C6;U-15N4	K*	1133.22
158	158	Peptide_0158	VNDQYB	Z=Carbamoylmethylated cysteine, K*/B= Lys U-13C6;U-15N2 , R*/X= Arg U-13C6;U-15N4	K*	773.754
159	159	Peptide_0159	NELEQLB	Z=Carbamoylmethylated cysteine, K*/B= Lys U-13C6;U-15N2 , R*/X= Arg U-13C6;U-15N4	K*	880.905
160	160	Peptide_0160	SGLITESSLLB	Z=Carbamoylmethylated cysteine, K*/B= Lys U-13C6;U-15N2 , R*/X= Arg U-13C6;U-15N4	K*	1155.26
161	161	Peptide_0161	YYEYGX	Z=Carbamoylmethylated cysteine, K*/B= Lys U-13C6;U-15N2 , R*/X= Arg U-13C6;U-15N4	R*	859.816
162	162	Peptide_0162	SGQEGX	Z=Carbamoylmethylated cysteine, K*/B= Lys U-13C6;U-15N2 , R*/X= Arg U-13C6;U-15N4	R*	642.554
163	163	Peptide_0163	ISGVVLX	Z=Carbamoylmethylated cysteine, K*/B= Lys U-13C6;U-15N2 , R*/X= Arg U-13C6;U-15N4	R*	752.837
164	164	Peptide_0164	SDIPGNVX	Z=Carbamoylmethylated cysteine, K*/B= Lys U-13C6;U-15N2 , R*/X= Arg U-13C6;U-15N4	R*	866.853
165	165	Peptide_0165	ITZGSPDNIZHEGLFEYB	Z=Carbamoylmethylated cysteine, K*/B= Lys U-13C6;U-15N2 , R*/X= Arg U-13C6;U-15N4	K*	2148.3
166	166	Peptide_0166	GNTLSB	Z=Carbamoylmethylated cysteine, K*/B= Lys U-13C6;U-15N2 , R*/X= Arg U-13C6;U-15N4	K*	626.623
167	167	Peptide_0167	HPIYTIX	Z=Carbamoylmethylated cysteine, K*/B= Lys U-13C6;U-15N2 , R*/X= Arg U-13C6;U-15N4	R*	908.977
168	168	Peptide_0168	DZSVIX	Z=Carbamoylmethylated cysteine, K*/B= Lys U-13C6;U-15N2 , R*/X= Arg U-13C6;U-15N4	R*	758.778
169	169	Peptide_0169	VNPGAB	Z=Carbamoylmethylated cysteine, K*/B= Lys U-13C6;U-15N2 , R*/X= Arg U-13C6;U-15N4	K*	592.608
170	170	Peptide_0170	VTVSIB	Z=Carbamoylmethylated cysteine, K*/B= Lys U-13C6;U-15N2 , R*/X= Arg U-13C6;U-15N4	K*	653.731
171	171	Peptide_0171	WPHIEZYX	Z=Carbamoylmethylated cysteine, K*/B= Lys U-13C6;U-15N2 , R*/X= Arg U-13C6;U-15N4	R*	1170.23
172	172	Peptide_0172	TIFNEPFSSNLX	Z=Carbamoylmethylated cysteine, K*/B= Lys U-13C6;U-15N2 , R*/X= Arg U-13C6;U-15N4	R*	1434.49
173	173	Peptide_0173	LALSLPLTATQYFQX	Z=Carbamoylmethylated cysteine, K*/B= Lys U-13C6;U-15N2 , R*/X= Arg U-13C6;U-15N4	R*	1731.92
174	174	Peptide_0174	VNVQDLSFTB	Z=Carbamoylmethylated cysteine, K*/B= Lys U-13C6;U-15N2 , R*/X= Arg U-13C6;U-15N4	K*	1158.22
175	175	Peptide_0175	EVLVSSVSTGGSGGEDX	Z=Carbamoylmethylated cysteine, K*/B= Lys U-13C6;U-15N2 , R*/X= Arg U-13C6;U-15N4	R*	1645.62
176	176	Peptide_0176	LTENVTLNFAQVQVDYQPQB	Z=Carbamoylmethylated cysteine, K*/B= Lys U-13C6;U-15N2 , R*/X= Arg U-13C6;U-15N4	K*	2343.51
177	177	Peptide_0177	AGGENQVEYLIITLB	Z=Carbamoylmethylated cysteine, K*/B= Lys U-13C6;U-15N2 , R*/X= Arg U-13C6;U-15N4	K*	1655.81
178	178	Peptide_0178	HYPQAB	Z=Carbamoylmethylated cysteine, K*/B= Lys U-13C6;U-15N2 , R*/X= Arg U-13C6;U-15N4	K*	750.765
179	179	Peptide_0179	DGGPVB	Z=Carbamoylmethylated cysteine, K*/B= Lys U-13C6;U-15N2 , R*/X= Arg U-13C6;U-15N4	K*	579.567
180	180	Peptide_0180	SVLLDX	Z=Carbamoylmethylated cysteine, K*/B= Lys U-13C6;U-15N2 , R*/X= Arg U-13C6;U-15N4	R*	711.742
181	181	Peptide_0181	ALALVVDX	Z=Carbamoylmethylated cysteine, K*/B= Lys U-13C6;U-15N2 , R*/X= Arg U-13C6;U-15N4	R*	865.951
182	182	Peptide_0182	DAYYVGIX	Z=Carbamoylmethylated cysteine, K*/B= Lys U-13C6;U-15N2 , R*/X= Arg U-13C6;U-15N4	R*	965.982
183	183	Peptide_0183	LTLGSIAVB	Z=Carbamoylmethylated cysteine, K*/B= Lys U-13C6;U-15N2 , R*/X= Arg U-13C6;U-15N4	K*	909.045
184	184	Peptide_0184	YPGYEVLLSAEB	Z=Carbamoylmethylated cysteine, K*/B= Lys U-13C6;U-15N2 , R*/X= Arg U-13C6;U-15N4	K*	1376.47
185	185	Peptide_0185	STAAPTDDFWSVB	Z=Carbamoylmethylated cysteine, K*/B= Lys U-13C6;U-15N2 , R*/X= Arg U-13C6;U-15N4	K*	1432.45
186	186	Peptide_0186	GSFGLLPX	Z=Carbamoylmethylated cysteine, K*/B= Lys U-13C6;U-15N2 , R*/X= Arg U-13C6;U-15N4	R*	855.915
187	187	Peptide_0187	SGNLDHDINYX	Z=Carbamoylmethylated cysteine, K*/B= Lys U-13C6;U-15N2 , R*/X= Arg U-13C6;U-15N4	R*	1313.27
188	188	Peptide_0188	GGAQQLFSNEB	Z=Carbamoylmethylated cysteine, K*/B= Lys U-13C6;U-15N2 , R*/X= Arg U-13C6;U-15N4	K*	1186.19
189	189	Peptide_0189	LGPGYX	Z=Carbamoylmethylated cysteine, K*/B= Lys U-13C6;U-15N2 , R*/X= Arg U-13C6;U-15N4	R*	671.679
190	190	Peptide_0190	GIVTSB	Z=Carbamoylmethylated cysteine, K*/B= Lys U-13C6;U-15N2 , R*/X= Arg U-13C6;U-15N4	K*	611.652
191	191	Peptide_0191	GSVPLB	Z=Carbamoylmethylated cysteine, K*/B= Lys U-13C6;U-15N2 , R*/X= Arg U-13C6;U-15N4	K*	607.663
192	192	Peptide_0192	VFPQSB	Z=Carbamoylmethylated cysteine, K*/B= Lys U-13C6;U-15N2 , R*/X= Arg U-13C6;U-15N4	K*	712.757
193	193	Peptide_0193	TSNEADX	Z=Carbamoylmethylated cysteine, K*/B= Lys U-13C6;U-15N2 , R*/X= Arg U-13C6;U-15N4	R*	801.694
194	194	Peptide_0194	TTYGTAB	Z=Carbamoylmethylated cysteine, K*/B= Lys U-13C6;U-15N2 , R*/X= Arg U-13C6;U-15N4	K*	748.744
195	195	Peptide_0195	SYLAGTPNB	Z=Carbamoylmethylated cysteine, K*/B= Lys U-13C6;U-15N2 , R*/X= Arg U-13C6;U-15N4	K*	957.989
196	196	Peptide_0196	LNYYVYSLASZSLPX	Z=Carbamoylmethylated cysteine, K*/B= Lys U-13C6;U-15N2 , R*/X= Arg U-13C6;U-15N4	R*	1815.98
197	197	Peptide_0197	SVGQVWNX	Z=Carbamoylmethylated cysteine, K*/B= Lys U-13C6;U-15N2 , R*/X= Arg U-13C6;U-15N4	R*	954.963
198	198	Peptide_0198	LASGAEAAQB	Z=Carbamoylmethylated cysteine, K*/B= Lys U-13C6;U-15N2 , R*/X= Arg U-13C6;U-15N4	K*	952.971
199	199	Peptide_0199	AAQGFLVIAGLB	Z=Carbamoylmethylated cysteine, K*/B= Lys U-13C6;U-15N2 , R*/X= Arg U-13C6;U-15N4	K*	1195.37
200	200	Peptide_0200	DSGNDZX	Z=Carbamoylmethylated cysteine, K*/B= Lys U-13C6;U-15N2 , R*/X= Arg U-13C6;U-15N4	R*	832.731
201	201	Peptide_0201	IEDGGIWSX	Z=Carbamoylmethylated cysteine, K*/B= Lys U-13C6;U-15N2 , R*/X= Arg U-13C6;U-15N4	R*	1042.04
202	202	Peptide_0202	GGVFLSQDGX	Z=Carbamoylmethylated cysteine, K*/B= Lys U-13C6;U-15N2 , R*/X= Arg U-13C6;U-15N4	R*	1045.04
203	203	Peptide_0203	SLAPFZQTAB	Z=Carbamoylmethylated cysteine, K*/B= Lys U-13C6;U-15N2 , R*/X= Arg U-13C6;U-15N4	K*	1130.24
204	204	Peptide_0204	ZSGESVDSZAB	Z=Carbamoylmethylated cysteine, K*/B= Lys U-13C6;U-15N2 , R*/X= Arg U-13C6;U-15N4	K*	1207.21
205	205	Peptide_0205	LVASSDPLGQLTX	Z=Carbamoylmethylated cysteine, K*/B= Lys U-13C6;U-15N2 , R*/X= Arg U-13C6;U-15N4	R*	1366.45
206	206	Peptide_0206	TTVHEPGGFVPLLX	Z=Carbamoylmethylated cysteine, K*/B= Lys U-13C6;U-15N2 , R*/X= Arg U-13C6;U-15N4	R*	1532.68
207	207	Peptide_0207	LLPEEVDFALAAPDTFTFAX	Z=Carbamoylmethylated cysteine, K*/B= Lys U-13C6;U-15N2 , R*/X= Arg U-13C6;U-15N4	R*	2233.41
208	208	Peptide_0208	VPATEHAPALVEX	Z=Carbamoylmethylated cysteine, K*/B= Lys U-13C6;U-15N2 , R*/X= Arg U-13C6;U-15N4	R*	1399.49
209	209	Peptide_0209	DATEVSDSLGX	Z=Carbamoylmethylated cysteine, K*/B= Lys U-13C6;U-15N2 , R*/X= Arg U-13C6;U-15N4	R*	1159.1
210	210	Peptide_0210	NWGSIQIPX	Z=Carbamoylmethylated cysteine, K*/B= Lys U-13C6;U-15N2 , R*/X= Arg U-13C6;U-15N4	R*	1080.13
211	211	Peptide_0211	LVHVDSPLGPEVLQLQX	Z=Carbamoylmethylated cysteine, K*/B= Lys U-13C6;U-15N2 , R*/X= Arg U-13C6;U-15N4	R*	1910.11
212	212	Peptide_0212	GAEQLFIHAEX	Z=Carbamoylmethylated cysteine, K*/B= Lys U-13C6;U-15N2 , R*/X= Arg U-13C6;U-15N4	R*	1280.32
213	213	Peptide_0213	NQDIEVENDESHWVGHDX	Z=Carbamoylmethylated cysteine, K*/B= Lys U-13C6;U-15N2 , R*/X= Arg U-13C6;U-15N4	R*	2189.11
214	214	Peptide_0214	IELTADX	Z=Carbamoylmethylated cysteine, K*/B= Lys U-13C6;U-15N2 , R*/X= Arg U-13C6;U-15N4	R*	826.829
215	215	Peptide_0215	DGLYAPDTGGTSVFDX	Z=Carbamoylmethylated cysteine, K*/B= Lys U-13C6;U-15N2 , R*/X= Arg U-13C6;U-15N4	R*	1680.66
216	216	Peptide_0216	ANYDGDVGX	Z=Carbamoylmethylated cysteine, K*/B= Lys U-13C6;U-15N2 , R*/X= Arg U-13C6;U-15N4	R*	975.893
217	217	Peptide_0217	YLHPDB	Z=Carbamoylmethylated cysteine, K*/B= Lys U-13C6;U-15N2 , R*/X= Arg U-13C6;U-15N4	K*	779.803
218	218	Peptide_0218	TSLTLYX	Z=Carbamoylmethylated cysteine, K*/B= Lys U-13C6;U-15N2 , R*/X= Arg U-13C6;U-15N4	R*	862.904
219	219	Peptide_0219	APDIVAGX	Z=Carbamoylmethylated cysteine, K*/B= Lys U-13C6;U-15N2 , R*/X= Arg U-13C6;U-15N4	R*	807.829
220	220	Peptide_0220	NAYEQALGQYSGLPPYDX	Z=Carbamoylmethylated cysteine, K*/B= Lys U-13C6;U-15N2 , R*/X= Arg U-13C6;U-15N4	R*	2052.09
221	221	Peptide_0221	MNLKPQTLMVAIQZVAAX	Z=Carbamoylmethylated cysteine, K*/B= Lys U-13C6;U-15N2 , R*/X= Arg U-13C6;U-15N4	R*	2054.44
222	222	Peptide_0222	VNLNVB	Z=Carbamoylmethylated cysteine, K*/B= Lys U-13C6;U-15N2 , R*/X= Arg U-13C6;U-15N4	K*	693.755
223	223	Peptide_0223	QLLQSSX	Z=Carbamoylmethylated cysteine, K*/B= Lys U-13C6;U-15N2 , R*/X= Arg U-13C6;U-15N4	R*	840.859
224	224	Peptide_0224	YGGVGGGIGLGMX	Z=Carbamoylmethylated cysteine, K*/B= Lys U-13C6;U-15N2 , R*/X= Arg U-13C6;U-15N4	R*	1203.31
225	225	Peptide_0225	MSQLPIPLPLNESX	Z=Carbamoylmethylated cysteine, K*/B= Lys U-13C6;U-15N2 , R*/X= Arg U-13C6;U-15N4	R*	1604.8
226	226	Peptide_0226	ISYPQGGFIFGYQVGEPVX	Z=Carbamoylmethylated cysteine, K*/B= Lys U-13C6;U-15N2 , R*/X= Arg U-13C6;U-15N4	R*	2124.29
227	227	Peptide_0227	GLLGLX	Z=Carbamoylmethylated cysteine, K*/B= Lys U-13C6;U-15N2 , R*/X= Arg U-13C6;U-15N4	R*	637.706
228	228	Peptide_0228	SSQPTSB	Z=Carbamoylmethylated cysteine, K*/B= Lys U-13C6;U-15N2 , R*/X= Arg U-13C6;U-15N4	K*	741.71
229	229	Peptide_0229	MTTSSGSX	Z=Carbamoylmethylated cysteine, K*/B= Lys U-13C6;U-15N2 , R*/X= Arg U-13C6;U-15N4	R*	835.818
230	230	Peptide_0230	GAFPSIDLX	Z=Carbamoylmethylated cysteine, K*/B= Lys U-13C6;U-15N2 , R*/X= Arg U-13C6;U-15N4	R*	985.029
231	231	Peptide_0231	VGPPELAX	Z=Carbamoylmethylated cysteine, K*/B= Lys U-13C6;U-15N2 , R*/X= Arg U-13C6;U-15N4	R*	847.893
232	232	Peptide_0232	YELFTDLLGQPVX	Z=Carbamoylmethylated cysteine, K*/B= Lys U-13C6;U-15N2 , R*/X= Arg U-13C6;U-15N4	R*	1560.68
233	233	Peptide_0233	NDNVPDATIAALDB	Z=Carbamoylmethylated cysteine, K*/B= Lys U-13C6;U-15N2 , R*/X= Arg U-13C6;U-15N4	K*	1464.5
234	234	Peptide_0234	YVANLASQQDLX	Z=Carbamoylmethylated cysteine, K*/B= Lys U-13C6;U-15N2 , R*/X= Arg U-13C6;U-15N4	R*	1387.43
235	235	Peptide_0235	VEEDDGGSAGSEYX	Z=Carbamoylmethylated cysteine, K*/B= Lys U-13C6;U-15N2 , R*/X= Arg U-13C6;U-15N4	R*	1480.34
236	236	Peptide_0236	SAEGFX	Z=Carbamoylmethylated cysteine, K*/B= Lys U-13C6;U-15N2 , R*/X= Arg U-13C6;U-15N4	R*	675.625
237	237	Peptide_0237	FDEGGB	Z=Carbamoylmethylated cysteine, K*/B= Lys U-13C6;U-15N2 , R*/X= Arg U-13C6;U-15N4	K*	659.608
238	238	Peptide_0238	LGDGEAX	Z=Carbamoylmethylated cysteine, K*/B= Lys U-13C6;U-15N2 , R*/X= Arg U-13C6;U-15N4	R*	726.67
239	239	Peptide_0239	QLEVQX	Z=Carbamoylmethylated cysteine, K*/B= Lys U-13C6;U-15N2 , R*/X= Arg U-13C6;U-15N4	R*	781.792
240	240	Peptide_0240	EQAFDAAPAVPGX	Z=Carbamoylmethylated cysteine, K*/B= Lys U-13C6;U-15N2 , R*/X= Arg U-13C6;U-15N4	R*	1338.36
241	241	Peptide_0241	LDDALB	Z=Carbamoylmethylated cysteine, K*/B= Lys U-13C6;U-15N2 , R*/X= Arg U-13C6;U-15N4	K*	681.698
242	242	Peptide_0242	AQNQLB	Z=Carbamoylmethylated cysteine, K*/B= Lys U-13C6;U-15N2 , R*/X= Arg U-13C6;U-15N4	K*	708.727
243	243	Peptide_0243	ALQEQVX	Z=Carbamoylmethylated cysteine, K*/B= Lys U-13C6;U-15N2 , R*/X= Arg U-13C6;U-15N4	R*	852.87
244	244	Peptide_0244	VEAPSDLX	Z=Carbamoylmethylated cysteine, K*/B= Lys U-13C6;U-15N2 , R*/X= Arg U-13C6;U-15N4	R*	895.891
245	245	Peptide_0245	SQPSNATLX	Z=Carbamoylmethylated cysteine, K*/B= Lys U-13C6;U-15N2 , R*/X= Arg U-13C6;U-15N4	R*	982.972
246	246	Peptide_0246	QLGFVAAYX	Z=Carbamoylmethylated cysteine, K*/B= Lys U-13C6;U-15N2 , R*/X= Arg U-13C6;U-15N4	R*	1034.1
247	247	Peptide_0247	QVLDVPGQX	Z=Carbamoylmethylated cysteine, K*/B= Lys U-13C6;U-15N2 , R*/X= Arg U-13C6;U-15N4	R*	1021.06
248	248	Peptide_0248	QSQVTEFEIFFB	Z=Carbamoylmethylated cysteine, K*/B= Lys U-13C6;U-15N2 , R*/X= Arg U-13C6;U-15N4	K*	1510.61
249	249	Peptide_0249	SHDHVIMDGKPVAYAGDB	Z=Carbamoylmethylated cysteine, K*/B= Lys U-13C6;U-15N2 , R*/X= Arg U-13C6;U-15N4	K*	1948.08
250	250	Peptide_0250	LWAAKPAGAX	Z=Carbamoylmethylated cysteine, K*/B= Lys U-13C6;U-15N2 , R*/X= Arg U-13C6;U-15N4	R*	1050.15
