# Supplementary material for: Abundance of bacterial Type VI secretion system components measured by targeted proteomics
Source: Nat Commun. 2019 Jun 13;10:2584. doi: 10.1038/s41467-019-10466-9 (PMC6565705; doi:10.1038/s41467-019-10466-9)
Supplement: Supplementary file 7 — Supplementary Data 5 [file 41467_2019_10466_MOESM7_ESM.xlsx]

## Sheet: Supplementary Data 5
JPT#	Sequence	MW (average;_x000D_ including Qtag)	MW (Qtag)	MW (after_x000D_ cleavage)
33076_01	H-AGENISNYTQAYEK-Qtag	2011.02	423.38	1587.64
33076_02	H-VAIGALSAPR-Qtag	1377.52	423.38	954.14
33076_03	H-LGAQPGER-Qtag	1250.28	423.38	826.9
33076_04	H-AAGLEVLAIR-Qtag	1435.59	423.38	1012.21
33076_05	H-APQVVTAWTADR-Qtag	1737.83	423.38	1314.45
33076_06	H-IPAASSLPAYVGALR-Qtag	1909.14	423.38	1485.76
33076_07	H-IEQSLISGNLLR-Qtag	1765.93	423.38	1342.55
33076_08	H-LGSLVGQEEEGAR-Qtag	1767.8	423.38	1344.42
33076_09	H-LAADAEPVFK-Qtag	1483.59	423.38	1060.21
33076_10	H-ADVPGESLR-Qtag	1366.4	423.38	943.02
33076_11	H-TLDEQTR-Qtag	1285.27	423.38	861.89
33076_12	H-AVADSFEDLK-Qtag	1517.56	423.38	1094.18
33076_13	H-ALASELFGR-Qtag	1386.48	423.38	963.1
33076_14	H-FLEIDVDNFDAR-Qtag	1876.95	423.38	1453.57
33076_15	H-SIESIIAALDAK-Qtag	1653.8	423.38	1230.42
33076_16	H-LTDDEPGNLK-Qtag	1524.54	423.38	1101.16
33076_17	H-APDNAWVER-Qtag	1480.5	423.38	1057.12
33076_18	H-NVNDATFK-Qtag	1331.34	423.38	907.96
33076_19	H-SVSLLDTA-Camc-AR-Qtag	1615.74	423.38	1192.36
33076_20	H-IFQNQSVPEIIK-Qtag	1839.02	423.38	1415.64
33076_21	H-ISIGANR-Qtag	1153.21	423.38	729.83
33076_22	H-HYPQAK-Qtag	1166.21	423.38	742.83
33076_23	H-VNVQDLSFTK-Qtag	1573.66	423.38	1150.28
33076_24	H-ALQEQVR-Qtag	1266.32	423.38	842.94
33076_25	H-NWGSIQIPR-Qtag	1493.59	423.38	1070.21
33076_26	H-SDFTQNVTVSLSYR-Qtag	2040.12	423.38	1616.74
33076_27	H-AVPLLYNALSSGEK-Qtag	1885.05	423.38	1461.67
33076_28	H-SDEPLLLAGVR-Qtag	1592.72	423.38	1169.34
33076_29	H-LTNDSEEIR-Qtag	1499.49	423.38	1076.11
33076_30	H-INAEADANPFTER-Qtag	1870.89	423.38	1447.51
33076_31	H-LLSADLLR-Qtag	1323.47	423.38	900.09
33076_32	H-LFQYPITLPR-Qtag	1670.89	423.38	1247.51
33076_33	H-GLNSVYEK-Qtag	1332.37	423.38	908.99
33076_34	H-FHNETWGGEK-Qtag	1627.61	423.38	1204.23
33076_35	H-DVHSVQGDTTTIDVSPVR-Qtag	2349.43	423.38	1926.05
33076_36	H-NYDYVLTPGQFK-Qtag	1867.98	423.38	1444.6
33076_37	H-TLYDADK-Qtag	1248.26	423.38	824.88
33076_38	H-VLDLLEEEVAK-Qtag	1680.8	423.38	1257.42
33076_39	H-LINLVYR-Qtag	1313.47	423.38	890.09
33076_40	H-GDGFDSFISFVR-Qtag	1769.85	423.38	1346.47
33076_41	H-NVSNILNTR-Qtag	1453.51	423.38	1030.13
33076_42	H-IAPSEEGYDIAK-Qtag	1715.78	423.38	1292.4
33076_43	H-TLVVGDFK-Qtag	1301.4	423.38	878.02
33076_44	H-LVLEAGNELTIK-Qtag	1722.88	423.38	1299.5
33076_45	H-GVNEALDALR-Qtag	1480.54	423.38	1057.16
33076_46	H-YDGIPAAR-Qtag	1285.34	423.38	861.96
33076_47	H-AIA-Camc-VGDK-Qtag	1256.35	423.38	832.97
33076_48	H-GTQVELTGK-Qtag	1355.39	423.38	932.01
33076_49	H-DNTEVLIGLLHR-Qtag	1802.94	423.38	1379.56
33076_50	H-GLFSDVILK-Qtag	1414.57	423.38	991.19
33076_51	H-FEFIQATR-Qtag	1434.52	423.38	1011.14
33076_52	H-GESLSHLK-Qtag	1293.34	423.38	869.96
33076_53	H-LTPEYEDLK-Qtag	1530.59	423.38	1107.21
33076_54	H-NLIGELAK-Qtag	1280.38	423.38	857
33076_55	H-LEDLLDEVLK-Qtag	1609.73	423.38	1186.35
33076_56	H-VALTQNAQPVK-Qtag	1591.72	423.38	1168.34
33076_57	H-HVVSQWQQLK-Qtag	1675.8	423.38	1252.42
33076_58	H-VGSTVDVEQR-Qtag	1512.53	423.38	1089.15
33076_59	H-VGDEIDYLK-Qtag	1474.53	423.38	1051.15
33076_60_W1	H-DIYVQFR-Qtag	1363.45	423.38	940.07
33076_61	H-QQELAIQK-Qtag	1380.46	423.38	957.08
33076_62	H-AITDESIK-Qtag	1299.34	423.38	875.96
33076_63	H-NFADPFPTQR-Qtag	1615.68	423.38	1192.3
33076_64	H-IEAEYLK-Qtag	1288.36	423.38	864.98
33076_65_W2	H-TSQVEINEQGIILR-Qtag	2023.16	423.38	1599.78
33076_66	H-LNQNLTAYQER-Qtag	1772.83	423.38	1349.45
33076_67	H-IGDDVIYADGTIAK-Qtag	1873.98	423.38	1450.6
33076_68	H-LNDSGVFSTTGGK-Qtag	1705.73	423.38	1282.35
33076_69	H-GILLTSEASEQAQGEQLTR-Qtag	2454.56	423.38	2031.18
34760_01_W1	H-FNSQLTINQAEQK-Qtag	1944.02	423.38	1520.64
34760_02	H-TIQEPSILLEK-Qtag	1693.85	423.38	1270.47
34760_03_W1	H-ENLDPLVIR-Qtag	1491.61	423.38	1068.23
34760_04	H-IEIQIGPLK-Qtag	1433.61	423.38	1010.23
34760_05_W1	H-LFTTPVINLFEK-Qtag	1845.06	423.38	1421.68
34760_06	H-DLEDLLNSR-Qtag	1497.53	423.38	1074.15
34760_07	H-VVEDPAQPGHYK-Qtag	1762.84	423.38	1339.46
34760_08	H-VQLTYDVEIGDGK-Qtag	1859.94	423.38	1436.56
34760_09	H-FIED-Camc-IK-Qtag	1347.46	423.38	924.08
34760_10	H-TQDDVLLDQGDWVTELK-Qtag	2398.49	423.38	1975.11
34760_11	H-DLLDTIISSR-Qtag	1555.66	423.38	1132.28
34760_12	H-ILDLLNR-Qtag	1279.41	423.38	856.03
34760_13	H-DLDATSPK-Qtag	1269.28	423.38	845.9
34760_14_W1	H-SLDQHFNR-Qtag	1439.46	423.38	1016.08
34760_15	H-YLSEDVTYPPAK-Qtag	1805.91	423.38	1382.53
34760_16_W1	H-TTSSLDGPNTAK-Qtag	1614.62	423.38	1191.24
34760_17	H-VVISER-Qtag	1125.19	423.38	701.81
34760_18_W1	H-EASQQLESSLNNAK-Qtag	1941.96	423.38	1518.58
34760_19	H-SVAEISEILFK-Qtag	1658.81	423.38	1235.43
34760_20	H-IISGAGK-Qtag	1068.14	423.38	644.76
34760_21	H-TDQWGAIR-Qtag	1369.4	423.38	946.02
34760_22_W1	H-EVAGEGYNQLR-Qtag	1658.68	423.38	1235.3
34760_23	H-IGSYGTDVDR-Qtag	1505.51	423.38	1082.13
34760_24	H-ELLASSGR-Qtag	1255.3	423.38	831.92
34760_25	H-YGLVSTLTER-Qtag	1561.65	423.38	1138.27
34760_26	H-GA-Camc-TVVATHDER-Qtag	1738.79	423.38	1315.41
34760_27	H-ADGTAVLSDFGIAK-Qtag	1787.89	423.38	1364.51
34760_28_W1	H-TGLAQVNER-Qtag	1410.44	423.38	987.06
34760_29	H-YQGLPPAPAFGR-Qtag	1696.85	423.38	1273.47
34760_30	H-LLDQSDLER-Qtag	1511.56	423.38	1088.18
34760_31_W1	H-NTIAHPAPASLR-Qtag	1670.8	423.38	1247.42
34760_32	H-YVSQVQEVR-Qtag	1530.6	423.38	1107.22
34760_33	H-DTAFGR-Qtag	1089.08	423.38	665.7
34760_34	H-FEPAALEAR-Qtag	1426.5	423.38	1003.12
34760_35	H-TLVTADFAEIVR-Qtag	1757.9	423.38	1334.52
34760_36_W1	H-TQLANLLTYMDGK-Qtag	1891.06	423.38	1467.68
34760_37	H-GTTWDQSPIFK-Qtag	1702.78	423.38	1279.4
34760_38_W1	H-VLTLNQLK-Qtag	1351.5	423.38	928.12
34760_39	H-ESAAEFAEEFPK-Qtag	1777.8	423.38	1354.42
34760_40	H-LGPLDLDQYQR-Qtag	1740.85	423.38	1317.47
34760_41	H-DLTEALDR-Qtag	1355.37	423.38	931.99
34760_42	H-LLPQTPVPVVR-Qtag	1641.88	423.38	1218.5
34760_43	H-GAEQLFIHAEK-Qtag	1665.76	423.38	1242.38
34760_44	H-VEAPSDLR-Qtag	1309.35	423.38	885.97
34760_45_W1	H-ITWDHVNAGTSGSDDWR-Qtag	2340.34	423.38	1916.96
34760_46	H-TAIEQFQK-Qtag	1387.45	423.38	964.07
34760_47	H-SLEEFAVSLSPIYGR-Qtag	2091.26	423.38	1667.88
34760_48	H-LVNADPIYTLK-Qtag	1669.84	423.38	1246.46
34760_49	H-LPSLLELK-Qtag	1335.51	423.38	912.13
34760_50_W1	H-VFNLQHNTR-Qtag	1551.62	423.38	1128.24
34760_51_W1	H-LISLFEGINR-Qtag	1584.74	423.38	1161.36
34760_52_W1	H-TLTE-Camc-DNIEQIYR-Qtag	2078.18	423.38	1654.8
34760_53	H-FADFLPSGK-Qtag	1404.5	423.38	981.12
34760_54	H-EFTEIHPQLSR-Qtag	1779.87	423.38	1356.49
34760_55	H-GPDAWDVLESIK-Qtag	1752.84	423.38	1329.46
34760_56	H-YLGLTAPR-Qtag	1313.43	423.38	890.05
34760_57	H-LQSLLNSEESR-Qtag	1698.75	423.38	1275.37
34760_58	H-AIYDAGTEVHLK-Qtag	1739.84	423.38	1316.46
34760_59_W1	H-SNAPFADGLQFDTR-Qtag	1962.02	423.38	1538.64
34760_60	H-AIAAGSGTVMIDGKPAAR-Qtag	2109.33	423.38	1685.95
34760_61	H-GAEQLFIHAER-Qtag	1693.78	423.38	1270.4
