# Supplementary material for: Abundance of bacterial Type VI secretion system components measured by targeted proteomics
Source: Nat Commun. 2019 Jun 13;10:2584. doi: 10.1038/s41467-019-10466-9 (PMC6565705; doi:10.1038/s41467-019-10466-9)
Supplement: Supplementary file 8 — Supplementary Data 6 [file 41467_2019_10466_MOESM8_ESM.xlsx]

## Sheet: Supplementary Data 6
protein	EG.ProteinId	EG.StrippedSequence	Median(EG.TargetReferenceRatio)	StdDev(EG.TargetReferenceRatio)	CV	s1	s2	s3	s1-copy no.	s2-copy no.	s3-copy no.	B133-average copy no.	B133-average copy no.Sd	CV for biological replicates	B133average copy number / cell from two peptide measurement	B133sd from two peptide measurement
TagQ	lcl|NC_002516.2_prot_NP_248760.1_71	AGENISNYTQAYEK	3.37859	0.289351	8.56427	4.15415	3.59867	5.44103	18831.1	17012.2	32441.8	22761.7	8432.4	37.0464	22526.6	332.542
	lcl|NC_002516.2_prot_NP_248760.1_71	IGSYGTDVDR	8.74619	0.181008	2.06957	10.4981	11.5971	11.8585	18383.2	21177.9	27313.1	22291.4	4567.87	20.4916
TagR	lcl|NC_002516.2_prot_NP_248761.1_72	ELLASSGR	0.995858	0.0281417	2.82587	0.0406068	0.0295642	0.0273952	624.497	474.157	554.162	550.939	75.2219	13.6534	462.373	125.251
	lcl|NC_002516.2_prot_NP_248761.1_72	VAIGALSAPR	1.22869	0.07307	5.94699	0.0170725	0.0241604	0.0362637	212.807	314.064	594.553	373.808	197.761	52.9046
TagS	lcl|NC_002516.2_prot_NP_248762.1_73	LGAQPGER	1.15564	0.269177	23.2926	0.0217695	0.016394	0.0076771	288.507	226.578	133.824	216.303	77.8515	35.9918	204.431	16.79
	lcl|NC_002516.2_prot_NP_248762.1_73	YGLVSTLTER	0.683466	0.0194784	6.61989	0.00859311			192.559			192.559
TagT	lcl|NC_002516.2_prot_NP_248763.1_74	AAGLEVLAIR	0.574519	0.0205881	3.58353	0.00972797	0.007547	0.00770398	259.327	209.809	270.128	246.421	32.1637	13.0523	253.382	9.84436
	lcl|NC_002516.2_prot_NP_248763.1_74	GACTVVATHDER	1.10722	0.238233	21.5163	0.0181519	0.0171627	0.0155202	251.082	247.575	282.372	260.343	19.1582	7.35882
PpkA	lcl|NC_002516.2_prot_NP_248764.1_75	ADGTAVLSDFGIAK	5.60932	0.336952	6.007	0.141227	0.230394	0.16683	385.6	656.016	599.135	546.917	142.57	26.068	683.842	193.64
	lcl|NC_002516.2_prot_NP_248764.1_75	APQVVTAWTADR	1.63212	0.234551	14.371	0.0672292		0.0818844	630.864		1010.67	820.766	268.562	32.7209
PppA	lcl|NC_002516.2_prot_NP_248765.1_76	IPAASSLPAYVGALR	0.750646	0.0320797	4.27361	0.0236428	0.0449856	0.0267699	482.385	957.178	718.408	719.324	237.398	33.0029	629.905	126.457
	lcl|NC_002516.2_prot_NP_248765.1_76	TGLAQVNER	1.95825	0.131933	6.73728	0.0676008	0.0557721	0.0620066	528.705	454.887	637.866	540.486	92.0567	17.0322
TagF	lcl|NC_002516.2_prot_NP_248766.1_77	IEQSLISGNLLR	0.610361	0.0723545	11.8544	0.0193767	0.0112519	0.016665	486.209	294.437	550.019	443.555	133.023	29.9901	438.641	6.94924
	lcl|NC_002516.2_prot_NP_248766.1_77	YQGLPPAPAFGR	0.660194	0.023976	3.63167		0.0178881	0.0142461		432.76	434.695	433.727	1.36877	0.315583
TssM1	lcl|NC_002516.2_prot_NP_248767.1_78	LGSLVGQEEEGAR	0.598727	0.0733187	12.2458		0.0196105	0.0288075		523.134	969.251	746.193	315.452	42.2749	843.972	138.281
	lcl|NC_002516.2_prot_NP_248767.1_78	LLDQSDLER	0.605912	0.02283	3.76787	0.0323124	0.0460998	0.0238614	816.751	1215.19	793.315	941.751	237.093	25.1758
TssL1	lcl|NC_002516.2_prot_NP_248768.1_79	LAADAEPVFK	0.989582	0.00877856	0.887098	0.0874171	0.059078	0.0623338	1352.93	953.517	1268.91	1191.79	210.578	17.6692	1117.85	104.566
	lcl|NC_002516.2_prot_NP_248768.1_79	NTIAHPAPASLR	1.04623	0.040033	3.82642	0.0711276	0.0635242	0.058206	1041.22	969.769	1120.73	1043.91	75.5174	7.23412
TssK1	lcl|NC_002516.2_prot_NP_248769.1_80	ADVPGESLR	1.46631	0.0818271	5.58049	0.0533438	0.0753178	0.0683226	557.17	820.402	938.638	772.07	195.273	25.2921	905.437	188.609
	lcl|NC_002516.2_prot_NP_248769.1_80	YVSQVQEVR	2.05082	0.101646	4.95637	0.133139	0.112979	0.126466	994.28	879.886	1242.24	1038.8	185.236	17.8317
TssJ1	lcl|NC_002516.2_prot_NP_248770.1_81	DTAFGR	0.905227	0.0946086	10.4514	0.0898457		0.0822197	1520.09		1829.69	1674.89	218.921	13.0707	1391.39	400.928
	lcl|NC_002516.2_prot_NP_248770.1_81	TLDEQTR	1.04721	0.068781	6.56803	0.0775113	0.0863211	0.0454095	1133.6	1316.55	873.52	1107.89	222.633	20.0952
Fha1	lcl|NC_002516.2_prot_NP_248771.1_82	AVADSFEDLK	0.605601	0.0347788	5.74285	0.0308087		0.0329145	779.141		1094.86	937.001	223.248	23.8258	771.493	234.064
	lcl|NC_002516.2_prot_NP_248771.1_82	FEPAALEAR	0.941676	0.0295028	3.13301	0.0410205	0.0297513	0.0302064	667.159	504.614	646.184	605.986	88.4146	14.5902
TssA1	lcl|NC_002516.2_prot_NP_248772.1_83	ALASELFGR	1.14994	0.0141933	1.23426	0.0682322	0.073653	0.0544938	908.749	1022.99	954.622	962.119	57.4863	5.97497	850.607	157.701
	lcl|NC_002516.2_prot_NP_248772.1_83	TLVTADFAEIVR	1.33698	0.0326543	2.4424	0.0810607	0.0559117	0.0412004	928.574	667.934	620.779	739.096	165.778	22.4299
TssB1	lcl|NC_002516.2_prot_NP_248773.1_84	TQLANLLTYMDGK	4.83242	0.546808	11.3154	1.16273	0.604396	1.1333	3685.04	1997.61	4724.31	3468.99	1376.13	39.6694	3468.99
TssC1	lcl|NC_002516.2_prot_NP_248774.1_85	GTTWDQSPIFK	1.38418	0.10289	7.43328	0.0858723	0.0874343	0.619102	950.143	1008.89	9010.06	3656.36	4636.53	126.807	4777.19	1585.08
	lcl|NC_002516.2_prot_NP_248774.1_85	SIESIIAALDAK	1.00546	0.0891622	8.86783	0.409666	0.301202	0.332874	6240.17	4784.64	6669.22	5898.01	987.785	16.7478
Hcp1	lcl|NC_002516.2_prot_NP_248775.1_86	HYPQAK	2.73269	NA	NA	0.552024	0.541604	1.06206	3093.84	3165.53	7829.24	4696.2	2713.53	57.7813	14169.3	13397
	lcl|NC_002516.2_prot_NP_248775.1_86	VNVQDLSFTK	3.27303	0.298099	9.10774	3.89624	3.93501	5.4419	18231.6	19202.2	33493.4	23642.4	8545.02	36.1428
TagJ1	lcl|NC_002516.2_prot_NP_248776.1_87	ALQEQVR	3.74779	0.476603	12.7169	0.210595	0.192928	0.246779	860.599	822.191	1326.45	1003.08	280.705	27.9843	1134.8	186.282
	lcl|NC_002516.2_prot_NP_248776.1_87	VEAPSDLR	3.60488	0.426946	11.8436	0.292036	0.227081	0.277862	1240.72	1006.11	1552.74	1266.52	274.227	21.6519
TssE1	lcl|NC_002516.2_prot_NP_248777.1_88	LTDDEPGNLK	0.853363	0.0314546	3.68596	0.012325		0.0121142	221.2		285.97	253.585	45.7995	18.0608	252.831	1.06653
	lcl|NC_002516.2_prot_NP_248777.1_88	VLTLNQLK	2.04313	0.0837989	4.1015			0.0255663			252.076	252.076
TssF1	lcl|NC_002516.2_prot_NP_248778.1_89	APDNAWVER	0.875339	0.0738705	8.43908	0.0541633			947.673			947.673			657.681	410.11
	lcl|NC_002516.2_prot_NP_248778.1_89	ESAAEFAEEFPK	0.836628	0.0638457	7.63131		0.022268	0.0128857		425.112	310.267	367.69	81.2073	22.0858
TssG1	lcl|NC_002516.2_prot_NP_248779.1_90	LGPLDLDQYQR	1.01368	0.0632049	6.23518			0.00945787			187.954	187.954			188
	lcl|NC_002516.2_prot_NP_248779.1_90	NVNDATFK	0.870124	0.120452	13.8431
ClpV1	lcl|NC_002516.2_prot_NP_248780.1_91	DLTEALDR	0.832961	0.141586	16.9979	0.0693044	0.0648749	0.0869594	1274.28	1243.96	2103.06	1540.43	487.484	31.6459	1351.84	266.705
	lcl|NC_002516.2_prot_NP_248780.1_91	SVSLLDTACAR	1.55599	0.0405526	2.60623	0.0495926	0.0680304	0.17791	488.135	698.314	2303.32	1163.26	992.9	85.3553
VgrG1a	lcl|NC_002516.2_prot_NP_248781.1_92	IFQNQSVPEIIK	0.735949	0.0213789	2.90494	0.0188406		0.0315207	392.082		862.795	627.438	332.845	53.0482	497.316	184.021
	lcl|NC_002516.2_prot_NP_248781.1_92	LLPQTPVPVVR	1.50387	0.055588	3.69634	0.0311588	0.0300509	0.0347215	317.323	319.156	465.102	367.193	84.7959	23.093
VgrG1b	lcl|NC_002516.2_prot_NP_248785.1_96	GAEQLFIHAEK	1.84157	0.101237	5.49734		0.0326865			283.488		283.488			283
VgrG1c	lcl|NC_002516.2_prot_NP_251375.1_2682	GAEQLFIHAER	7.84762	0.44204	5.63279	0.259453	0.617321	0.254829	506.349	1256.4	654.138	805.628	397.31	49.3168	785.83	27.999
	lcl|NC_002516.2_prot_NP_251375.1_2682	NWGSIQIPR	3.44245	0.25667	7.45603		0.165105			766.032		766.032
