# Supplementary material for: Abundance of bacterial Type VI secretion system components measured by targeted proteomics
Source: Nat Commun. 2019 Jun 13;10:2584. doi: 10.1038/s41467-019-10466-9 (PMC6565705; doi:10.1038/s41467-019-10466-9)
Supplement: Supplementary file 9 — Supplementary Data 7 [file 41467_2019_10466_MOESM9_ESM.xlsx]

## Sheet: Supplementary Data 7
protein	EG.ProteinId	EG.StrippedSequence	Median(EG.TargetReferenceRatio)	StdDev(EG.TargetReferenceRatio)	CV	0min-EG.TargetReferenceRatio	90min-EG.TargetReferenceRatio	copy / cell-0min	copy / cell-90min	average copy / cell-0min	average copy / cell-90min	0min (normalized)	90min (normalized)
Replicate 1
TssE	tr|Q9KN56|Q9KN56_VIBCH	GPDAWDVLESIK	2.13671	0.012941	0.605651	15.0488	3.42029	85040.3	16801.4	73398.3	15156.7	100	20.6499
	tr|Q9KN56|Q9KN56_VIBCH	NVSNILNTR	3.02993	0.109627	3.61814	15.4969	3.90051	61756.3	13512
Replicate 2
TssE	tr|Q9KN56|Q9KN56_VIBCH	GPDAWDVLESIK	2.13671	0.012941	0.605651	15.8968	3.58448	98470.2	19106.5	89717.8	17772.5	100	19.8093
	tr|Q9KN56|Q9KN56_VIBCH	NVSNILNTR	3.02993	0.109627	3.61814	18.535	4.37313	80965.5	16438.5
Replicate 3
TssE	tr|Q9KN56|Q9KN56_VIBCH	GPDAWDVLESIK	2.13671	0.012941	0.605651	10.3044	4.65507	62456.3	22718.5	54603.1	19827.7	100	36.3125
	tr|Q9KN56|Q9KN56_VIBCH	NVSNILNTR	3.02993	0.109627	3.61814	10.9374	4.92117	46749.9	16937
protein	EG.ProteinId	EG.StrippedSequence	Median(EG.TargetReferenceRatio)	StdDev(EG.TargetReferenceRatio)	CV	0min-EG.TargetReferenceRatio	90min-EG.TargetReferenceRatio	copy / cell-0min	copy / cell-90min	average copy / cell-0min	average copy / cell-90min	0min (normalized)	90min (normalized)
Replicate 1
VasX	tr|Q9KNE5|Q9KNE5_VIBCH	DLSFDSPK	NA			0.562358	0.125196	7402.4	1763.62	8763.25	1290.14	100	14.7222
		EAVTPILINEQQGK	NA			0.693289	0.0700604	9125.86	986.933
		LPAQPAYYQPQR	NA			0.86979	0.0673871	11449.2	949.274
		WIEPAQSSFGALQK	NA			0.638193	0.113109	8400.63	1593.35
Replicate 2
VasX	tr|Q9KNE5|Q9KNE5_VIBCH	DLSFDSPK	NA			0.602887	0.134939	8882.38	2330.1	10315.2	1447.11	100	14.0289
		EAVTPILINEQQGK	NA			0.767229	0.0682698	11303.6	1178.87
		LPAQPAYYQPQR	NA			1.07077	0.0838043	15775.7	1447.11
		WIEPAQSSFGALQK	NA			0.633055		9326.84
Replicate 3
VasX	tr|Q9KNE5|Q9KNE5_VIBCH	DLSFDSPK	NA			0.496945	0.10738	8061.07	1777.76	8806.7	1380.47	100	15.6753
		EAVTPILINEQQGK	NA			0.58874	0.0593867	9550.1	983.189
		LPAQPAYYQPQR	NA			0.80231		13014.5
		WIEPAQSSFGALQK	NA			0.497082		8063.29
