# Supplementary material for: Abundance of bacterial Type VI secretion system components measured by targeted proteomics
Source: Nat Commun. 2019 Jun 13;10:2584. doi: 10.1038/s41467-019-10466-9 (PMC6565705; doi:10.1038/s41467-019-10466-9)
Supplement: Supplementary file 17 — Source Data [file 41467_2019_10466_MOESM17_ESM.xlsx]

## Sheet: Figure 2B
P. aeruginosa PAO1 ΔretS
	VgrG1a	VgrG1b	VgrG1c		TssM1	TssL1	TssK1	TssJ1	TssE1	TssF1	TssG1		TssB1	TssC1	Hcp1	ClpV1		TagQ	TagR	TagS	TagT	PpkA	PppA	TagF1	Fha1		TssA1	TagJ1
peptide #1-biological replicate 1	2835	585	501		2456	2751	2747	5488	829	1401	514		14927	16365	33061	9474		59186	1204	220	600	1409	2245	1189	1984		3351	3968
peptide #1-biological replicate 2	2404	549	417		2125	2568	2501	5123	681	1139	459		14050	15126	47492	8714		53789	1101	266	558	1220	1857	1117	1588		2915	3536
peptide #1-biological replicate 3	2394	713	428		2242	2499	2515	4774	742	1152	464		14525	14826	40345	9227		53881	1142	243	588	1231	1827	1138	1678		2806	3567
peptide #2-biological replicate 1	1721		538		2417	1999	3469	4474	577	1148	495			21188	72218	7350		70877	1107.7	146.903	274.957	1311	1943	1398	1133		3436	3659
peptide #2-biological replicate 2	1568		463		2140	1776	3133	4881	491	1050	457			19859	63116	6398		64007	990.828	114.145	250.304	1233	1731	1217	1008		2941	3337
peptide #2-biological replicate 3	1551		459		2197	1715	3187	4109	522	1014	474			20577	66662	6488		64856	1052.11	126.079	279.413	1197	1844	1235	1086		2905	3268
mean	2079	615	468		2263	2218	2925	4808	640	1151	477		14501	17990	53815	7942		61099	1100	186	425	1267	1908	1216	1413		3060	3556
sd*	658	86	27		16	549	477	453	156	113	2		439	3608	19115	1692		7751	70	81	222	28	97	96	477		50	190
* For all proteins except TssB1 and VgrG1b, sd for the copy number measured by two peptides is shown; for TssB1 and VgrG1b, only one peptide was available for measurement; therefore, sd from the 3 biological replicates for this peptide is shown instead.

## Sheet: Figure 2C
V. cholerae 2740-80
	PAAR	VgrG2	VgrG3		TssM	TssL	TssK	TssJ	TssG	TssF	TssE		TssB	TssC	Hcp	ClpV		TagA	TssA	VasI	VasH	Fha
peptide #1-biological replicate 1	137	420	663		2123	1097	2492	1512	149	471	220		23967	17734	37853	3013		823	768	1202	654	5959
peptide #1-biological replicate 2	146	406	640		2113	1219	2757	1557	148	593	213		23294	17046	37978	2945		748	800	1193	623	6179
peptide #1-biological replicate 3	202	430	771		2287	1287	2901	1634	172	545	233		27799	20396	50265	3191		945	807	1396	722	5928
peptide #2-biological replicate 1	372	598	398		1638	1199			153	642	128		24537	12199	21180	3240		594	119	708	480	7257
peptide #2-biological replicate 2	328	542	455		1564				139	663	109		24440	12290	22374	3337		623	123	782	469	7364
peptide #2-biological replicate 3	374	661	467		1707	1166			160	729	145		27875	12783	27668	3258		705	116	867	534	8224
mean	260	509	566		1905	1192	2717	1568	153	607	175		25318	15408	32886	3164		740	455	1025	580	6818
sd*	139	128	178		380	13	207	62	4	100	67		422	4220	12934	162		140	475	338	122	1126
* For all proteins except TssK and TssJ, sd for the copy number measured by two peptides was shown; for TssK and TssJ, only one peptide was available for measurement; therefore, sd from the 3 biological replicates for this peptide was shown instead.

## Sheet: Figure 2D
A. baylyi ADP1
	VgrG1	VgrG2	VgrG3	VgrG4	PAAR1	PAAR3		TssM	TssL	TssK	TssG	TssF	TssE		TssB	TssC	Hcp	ClpV		TssA	ACIAD2685	ACIAD2693	ACIAD2698	TagN	TagF	TagX
peptide #1-biological replicate 1	586	66	948	194	1155	227		1506	1281	3383	403	827	432		23257	18990	21825	2903		2679	622	14726	1288	1670	847	248
peptide #1-biological replicate 2	558	56	897	193	1106	186		1410	1280	2709	393	770	389		20896	16829	23818	2765		2470	538	13892	1291	1604	804	314
peptide #1-biological replicate 3	736	87	1149	256	1390	185		1787	1179	3874	368	1038	486		28318	22209	26987	2154		3210	765	16707	1352	1951	1082	409
peptide #2-biological replicate 1	693		1094	417	822			2603	1987	3287	428	869	654		20971	21489	19444	3429		2752	1027	15293	1057	2421	857	365
peptide #2-biological replicate 2	654			446	484			2788	1785	3170	380	820	591		18593	20620	11991	3408		2401	1046	13692	882	2165	857	329
peptide #2-biological replicate 3	922		1185	596	294			3671	2324	4222	495	1040	711		24656	19673	19812	4060		3280	1088	16122	1297	2792	1042	379
mean	692	70	1069	350	875	199		2294	1639	3441	411	894	544		22782	19968	20646	3121		2799	848	15072	1195	2100	915	341
sd*	92	16	100	192	484	24		1027	555	168	33	22	153		1945	885	5040	725		17	292	52	164	507	6	24
* For all proteins except VgrG2 and PAAR3, sd for the copy number measured by two peptides was shown; for VgrG2 and PAAR3, only one peptide was available for measurement; therefore, sd from the 3 biological replicates for this peptide was shown instead.

## Sheet: Figure 3A
OD	sheath number	cell number	sheath/cell
OD 0.6	3826	3878	0.986591
OD 1.4	6995	2715	2.57643
OD 2.1	10351	11430	0.905599
OD 3.2	1776	6401	0.277457
OD 4.1	1043	7922	0.131659
OD 5.1	1036	11138	0.0930149

## Sheet: Figure 3B
	relative abundance %				average	sd	average	sd	average	sd	average	sd
	OD 0.8	OD 1.2	OD 4.0	OD 5.0	OD 0.8		OD 1.2		OD 4.0		OD 5.0
TssJ
R1	88.2132	100	77.316	17.309	94.9236	5.81795	100	NA	78.6747	7.27303	19.1174	5.15958
R2	98.0028	100	72.1768	24.9377
R3	98.5549	100	86.5312	15.1054
Hcp
R1	92.4188	100	53.1384	21.2491	112.826	17.8124	100	NA	50.3797	2.42147	29.7247	9.24927
R2	125.251	100	48.6057	39.5903
R3	120.808	100	49.395	28.3347
TssL
R1	79.5519	100	48.3772	27.1847	95.4749	13.888	100	NA	45.0594	2.87588	30.3267	4.1124
R2	105.086	100	43.2771	34.9812
R3	101.786	100	43.5241	28.8144
TssM
R1	96.7685	100	57.3331	18.0931	103.063	6.49563	100	NA	57.7948	1.82787	25.1105	8.08856
R2	109.743	100	59.8092	33.9569
R3	102.678	100	56.242	23.2814
TssE
R1	135.475	100	11.3016	5.12185	167.688	28.2364	100	NA	17.1431	5.61886	5.89116	0.680398
R2	179.427	100	17.6185	6.4139
R3	188.16	100	22.5091	6.13772
TssF
R1	129.012	100	81.7839	35.839	122.414	10.4854	100	NA	83.4572	1.81345	37.6747	3.95754
R2	127.907	100	83.2036	42.2167
R3	110.323	100	85.3841	34.9683
TssG
R1	121.826	100	56.8729	15.1688	125.204	2.9995	100	NA	63.9245	8.4475	17.2487	3.99645
R2	127.555	100	61.6136	21.8562
R3	126.231	100	73.2869	14.7213
TssB
R1	89.3551	100	52.6043	20.7202	93.9411	4.14169	100	NA	47.9554	4.69901	28.0735	7.74891
R2	97.4088	100	48.0542	36.1652
R3	95.0594	100	43.2078	27.3352
TssC
R1	95.4645	100	34.5681	8.86452	100.952	6.28607	100	NA	33.4672	1.37081	13.0561	4.91606
R2	107.81	100	33.9017	18.4671
R3	99.5803	100	31.9318	11.8366
ClpV
R1	96.2826	100	62.1714	32.1138	98.6774	2.07678	100	NA	59.023	2.7306	34.3514	4.42605
R2	99.7656	100	57.5979	39.4495
R3	99.9839	100	57.2998	31.491
VgrG3
R1	74.9996	100	24.9762	6.3641	74.2693	1.40648	100	NA	27.046	2.30733	6.90298	0.968228
R2	75.1604	100	26.628	8.02075
R3	72.6479	100	29.5337	6.32408
TagA
R1	127.02	100	40.0676	14.302	134.184	6.48251	100	NA	39.9183	0.859473	17.3835	3.91695
R2	139.645	100	38.994	21.7914
R3	135.887	100	40.6934	16.0569
TssA
R1	94.8059	100	44.733	8.23413	108.276	11.9864	100	NA	46.6035	2.245	19.5731	11.2031
R2	117.767	100	49.0931	30.6352
R3	112.253	100	45.9844	19.8498
VasI
R1	101.587	100	80.0322	52.6546	103.289	1.73082	100	NA	78.2649	1.55337	54.745	4.73945
R2	103.234	100	77.1157	60.1703
R3	105.047	100	77.6468	51.4101
VasH
R1	130.992	100	41.0601	6.36862	131.109	1.71144	100	NA	37.8505	3.6139	12.1586	5.76797
R2	132.876	100	38.5552	17.9043
R3	129.459	100	33.9361	12.2029
TssK
R1	94.5262	100	69.0447	29.6532	91.5963	4.30808	100	NA	64.8547	3.63484	28.7429	3.39541
R2	93.613	100	62.5482	31.5903
R3	86.6498	100	62.9712	24.9851
Fha
R1	74.937	100	49.6249	19.1391	79.7289	4.15043	100	NA	49.1351	2.85667	22.0398	3.62771
R2	82.1938	100	46.0652	26.1074
R3	82.0559	100	51.7152	20.873
PAAR
R1	56.8633	100	31.881	15.1778	63.0326	5.40084	100	NA	29.7388	5.42432	23.0066	7.01062
R2	65.328	100	33.7649	28.7047
R3	66.9067	100	23.5705	25.1373
VgrG2
R1	49.9459	100	29.3384	9.86932	53.0461	2.70909	100	NA	29.6381	0.484015	15.6921	5.52038
R2	54.2352	100	29.3793	20.8498
R3	54.9573	100	30.1964	16.3571
VasX
R1	49.944	100	16.368	12.2257	50.2547	2.73087	100	NA	16.2127	2.66154	12.2257	NA
R2	53.1276	100	18.7931
R3	47.6925	100	13.4769

## Sheet: Figure 4A
time after CAM treatment	sheath number	cell number	sheath/cell
0min	9380	4128	2.27229
20min	2604	2393	1.08817
45min	529	2595	0.203854
90min	20	3269	0.00611808

## Sheet: Figure 4B
	relative abundance %				average	sd	average	sd	average	sd	average	sd
component	0min	20min	45min	90min	0min		20min		45min		90min
TssJ
R1	100	76.8376	78.1826	83.8683	100	NA	88.0824	9.73893	87.8558	11.8607	88.7634	6.29164
R2	100	93.8196	84.2962	86.562
R3	100	93.59	101.089	95.86
Hcp
R1	100	56.4984	58.0317	69.067	100	NA	66.5852	8.86597	73.2777	16.6861	60.451	7.63236
R2	100	70.1127	70.6979	57.748
R3	100	73.1445	91.1034	54.538
TssL
R1	100	77.5744	78.9852	76.9682	100	NA	87.0127	8.17678	84.6896	4.95998	79.8252	8.9729
R2	100	91.513	87.0988	72.6287
R3	100	91.9508	87.9848	89.8788
TssM
R1	100	78.0901	75.5692	88.3995	100	NA	88.8847	9.87222	87.5058	13.5114	89.1696	1.22161
R2	100	91.1088	84.7737	90.5782
R3	100	97.4551	102.174	88.5313
TssE
R1	100	26.5383	12.3542	8.759	100	NA	30.317	4.09849	13.575	2.39967	7.98366	1.08464
R2	100	29.7389	12.0312	6.74419
R3	100	34.6739	16.3396	8.4478
TssF
R1	100	72.4142	68.8871	74.1223	100	NA	78.8333	6.09443	75.2306	6.96017	69.1803	5.30281
R2	100	84.5405	74.1287	63.5784
R3	100	79.5453	82.676	69.8402
TssG
R1	100	80.962	64.7153	53.3099	100	NA	81.5994	2.90545	69.6671	4.37778	54.4708	2.02135
R2	100	84.7706	71.2631	56.8049
R3	100	79.0655	73.023	53.2978
VasX
R1	100	39.2433	16.1303	27.2115	100	NA	42.104	2.86178	27.9818	11.084	27.7774	1.9472
R2	100	42.102	29.7227	29.9449
R3	100	44.9669	38.0924	26.1758
TssC
R1	100	87.9529	89.6389	93.2727	100	NA	92.0656	5.95789	91.8763	3.37209	95.3909	1.85243
R2	100	98.898	95.7548	96.7075
R3	100	89.3459	90.2351	96.1926
ClpV
R1	100	80.8787	86.3243	92.6599	100	NA	90.9393	8.76547	94.0869	10.9895	94.5724	3.94873
R2	100	95.0093	89.2749	91.9441
R3	100	96.9299	106.662	99.1133
VgrG3
R1	100	72.6649	67.123	70.8101	100	NA	79.6265	6.51486	76.3407	13.39	71.2267	2.80371
R2	100	80.6387	70.1993	68.6547
R3	100	85.5761	91.6998	74.2155
TagA
R1	100	89.3165	87.2886	95.6203	100	NA	84.3869	4.69184	97.1809	24.6608	99.3699	13.7316
R2	100	79.976	79.0022	87.9025
R3	100	83.8681	125.252	114.587
TssA
R1	100	73.9073	77.9325	91.9964	100	NA	86.6168	13.0143	90.0877	15.4802	91.1756	2.37239
R2	100	86.0274	84.8152	88.5018
R3	100	99.9158	107.515	93.0286
VasI
R1	100	74.8734	72.2162	87.7446	100	NA	86.7515	12.0144	84.8148	14.3287	89.9175	5.31406
R2	100	86.4833	81.8261	86.0343
R3	100	98.8976	100.402	95.9737
VasH
R1	100	77.1866	73.6466	63.1921	100	NA	79.065	7.12793	73.0672	7.06631	66.0109	3.67138
R2	100	86.944	79.826	70.1625
R3	100	73.0644	65.7291	64.6782
TssK
R1	100	70.4254	73.43	68.5993	100	NA	84.3294	15.6559	88.69	13.995	80.2195	15.53
R2	100	101.287	91.7151	97.8579
R3	100	81.2755	100.925	74.2013
Fha
R1	100	86.844	79.7349	84.5438	100	NA	87.4837	4.08256	90.3675	17.4941	90.9736	7.10557
R2	100	83.7588	80.8092	89.7746
R3	100	91.8484	110.558	98.6024
PAAR
R1	100	74.1299	68.1992	66.287	100	NA	81.3175	6.89485	75.9431	14.4602	66.7068	3.64902
R2	100	81.9461	67.004	63.2859
R3	100	87.8765	92.6261	70.5476
VgrG2
R1	100	74.5103	77.6854	79.4386	100	NA	73.9065	2.32087	88.4012	16.7288	76.4351	2.60368
R2	100	75.8659	79.8403	74.8162
R3	100	71.3435	107.678	75.0506

## Sheet: Figure 5A
Figure 5A
OD600 ~0.6
	sheath number	cell number	sheath/cell
WT	2845	2149	1.32387
ΔtssE	40	2722	0.0146951
ΔvasX	814	1521	0.535174
ΔtssEΔvasX	no structure
OD600 ~1.5
	sheath number	cell number	sheath/cell
WT	12195	4409	2.76593
ΔtssE	490	7590	0.0645586
ΔvasX	11094	6241	1.7776
ΔtssEΔvasX	no structure

## Sheet: Figure 5B
Figure 5B
	sheath number	cell number	sheath/cell
ΔtssEΔvasX	no structure
ΔtssEΔvasX pBAD24-vasX	307	2689	0.114169
ΔtssEΔvasX pBAD33-tssE	12277	8232	1.49138

## Sheet: Supplementary Figure 1
	ΔretS						mean	sd*		WT						mean	sd*
TagS	220	266	243	146.903	114.145	126.079	186	81		289	227	134	193			204	16.79
TagT	600	558	588	274.957	250.304	279.413	425	222		259	210	270	251	248	282	253	9.84436
VgrG1c	501	417	428	538	463	459	468	27		506	1256	654		766		786	27.999
TssG1	514	459	464	495	457	474	477	2				188				188
TssE1	829	681	742	577	491	522	640	156		221		286			252	253	1.06653
VgrG1b	585	549	713				615	86			283					283
TagR	1204	1101	1142	1107.7	990.828	1052.11	1100	70		624	474	554	213	314	595	462	125.251
TssF1	1401	1139	1152	1148	1050	1014	1151	113		948				425	310	658	410.11
TagF	1189	1117	1138	1398	1217	1235	1216	96		486	294	550		433	435	439	6.94924
PpkA	1409	1220	1231	1311	1233	1197	1267	28		386	656	599	631		1011	684	193.64
Fha1	1984	1588	1678	1133	1008	1086	1413	477		779		1095	667	505	646	771	234.064
PppA	2245	1857	1827	1943	1731	1844	1908	97		482	957	718	529	455	638	630	126.457
VgrG1a	2835	2404	2394	1721	1568	1551	2079	658		392		863	317	319	465	497	184
TssL1	2751	2568	2499	1999	1776	1715	2218	549		1353	954	1269	1041	970	1121	1118	104.566
TssM1	2456	2125	2242	2417	2140	2197	2263	16			523	969	817	1215	793	844	138.281
TssK1	2747	2501	2515	3469	3133	3187	2925	477		557	820	939	994	880	1242	905	188.609
TssA1	3351	2915	2806	3436	2941	2905	3059	50		909	1023	955	929	668	621	851	157.701
TagJ1	3968	3536	3567	3659	3337	3268	3556	190		861	822	1326	1241	1006	1553	1135	186.282
TssJ1	5488	5123	4774	4474	4881	4109	4808	453		1520		1830	1134	1317	874	1391	400.928
ClpV1	9474	8714	9227	7350	6398	6488	7942	1692		1274	1244	2103	488	698	2303	1352	266.705
TssB1	14927	14050	14525				14501	439		3685	1998	4724				3469	1376
TssC1	16365	15126	14826	21188	19859	20577	17990	3608		950	1009	9010	6240	4785	6669	4777	1585.08
Hcp1	33061	47492	40345	72218	63116	66662	53815	19115		3094	3166	7829	18232	19202	33493	14169	13397
TagQ	59186	53789	53881	70877	64007	64856	61099	7751		18831	17012	32442	18383	21178	27313	22527	332.542
* sd for the copy number measured by two peptides was shown if applicable; otherwise, sd from the 3 biological replicates for the only available peptide was shown instead if applicable.

[truncated: 5 more sheets: Supplementary Figure 2, Supplementary Figure 3, Supplementary Figure 4A, Supplementary Figure 4B, Supplementary Figure 5]
